# Supplementary material for: The pan-cancer lncRNA PLANE regulates an alternative splicing program to promote cancer pathogenesis
Source: Nat Commun. 2021 Jun 18;12:3734. doi: 10.1038/s41467-021-24099-4 (PMC8213729; doi:10.1038/s41467-021-24099-4)
Supplement: Supplementary file 4 — Supplementary Data 1 [file 41467_2021_24099_MOESM4_ESM.xlsx]

## Sheet: siPLANE.1 vs sictrl total
transcript_id	NC-1_FPKM	NC-2_FPKM	si1-1_FPKM	si1-2_FPKM
ENST00000000233	111.02	129.59	126.05	124.16
ENST00000000412	40.21	31.47	41.26	33.1
ENST00000000442	12.77	13.22	13.13	9.24
ENST00000001008	107.62	107.65	85.12	89.1
ENST00000001146	6.33	3.19	4.18	4.15
ENST00000002125	6.61	5.07	2.65	3.91
ENST00000002165	27.93	19.04	26.42	21.9
ENST00000002501	25.52	25.99	21.15	19.36
ENST00000002596	0.54	0.37	0.48	0.47
ENST00000002829	1.49	2.13	2.01	1.38
ENST00000003084	0	0	0	0
ENST00000003100	30.66	25.35	29.52	26.8
ENST00000003302	0.43	0.1	0.77	0
ENST00000003583	0	0	0	0
ENST00000003607	51.32	45.04	49.04	44.34
ENST00000003834	0	0	0	0
ENST00000003912	6.1	6.92	6.14	8.21
ENST00000004103	0.07	0	0	0
ENST00000004531	3.83	10.49	22.31	7.58
ENST00000004921	0	0	0	0
ENST00000004980	6.04	2.3	4.7	4.53
ENST00000004982	0	0.23	0.37	0.08
ENST00000005082	1.7	2.19	1.98	1.87
ENST00000005178	139.22	128.93	151.69	162.23
ENST00000005180	1.07	0	0	0.17
ENST00000005226	0.38	0.26	0.46	0.65
ENST00000005257	10.77	8.14	10.61	9.82
ENST00000005259	4.53	3.68	6.12	5.5
ENST00000005260	22.2	20.2	25.58	24.13
ENST00000005284	0	0	0	0
ENST00000005286	11.54	9.5	14.84	7.98
ENST00000005340	6.93	9.27	3.43	6.01
ENST00000005374	1.67	0.49	0	1.42
ENST00000005386	19.66	16.83	15.01	17.11
ENST00000005558	2.37	2.41	1.98	2.68
ENST00000005756	0	0	0	0
ENST00000005995	0	0	0	0
ENST00000006015	0	0	0	0
ENST00000006053	0.04	0	0	0
ENST00000006101	0.81	0.31	1.57	1.09
ENST00000006251	1.56	1.66	1.33	0.43
ENST00000006275	3.15	8.83	10.71	9.01
ENST00000006658	18.06	19.07	18.56	20.47
ENST00000006724	0	0.6	0	0
ENST00000006750	0	0	0	0
ENST00000006777	11.11	9.91	11.44	10.51
ENST00000006967	1.75	1.34	1.76	1.71
ENST00000007264	2.91	2.04	4.91	2.27
ENST00000007390	11.63	13.23	9.65	13.27
ENST00000007414	1.37	2.33	2.91	4.16
ENST00000007510	0.12	0.03	0.28	0
ENST00000007516	67.13	50.38	54.97	53.73
ENST00000007633	9.13	1.22	13.24	16.2
ENST00000007660	0.14	0	0.12	0.06
ENST00000007699	2.67	3.23	2.56	3.25
ENST00000007708	7.95	11.96	7.99	6.79
ENST00000007722	0.51	0	0.28	0.28
ENST00000007735	0	0	0	0
ENST00000007969	3.29	3.11	3.26	2.6
ENST00000008180	0.5	0.15	0.21	0
ENST00000008391	0	0	0	0
ENST00000008440	2.56	2.44	1.71	1.86
ENST00000008527	4.14	3.33	4.24	3.75
ENST00000008876	0	0	0	0
ENST00000008938	0	0	0	0
ENST00000009041	5.51	2.02	4.06	1.18
ENST00000009105	0	0	0	0
ENST00000009180	119.32	93.37	122.17	111.89
ENST00000009530	0.19	0	0	0
ENST00000009589	1379.95	1431.94	1064.46	1393.27
ENST00000010132	4.44	3.06	4.64	4.3
ENST00000010299	0	0	0	0
ENST00000010338	0	0	0	0
ENST00000010404	0	0	3.55	1.83
ENST00000011292	0	0	0	0
ENST00000011473	0	0	0	0
ENST00000011619	11.08	7.89	10.33	8.73
ENST00000011653	0.01	0	0.02	0
ENST00000011684	0.05	0	0.03	0
ENST00000011691	8.48	4.24	7.31	5.55
ENST00000011700	1.68	1.06	2.58	2.29
ENST00000011898	4.15	1.61	4.61	4.26
ENST00000011989	0.52	0.11	0.36	0.39
ENST00000012049	5.97	8.88	7.71	8.24
ENST00000012134	1.36	0	0	1.79
ENST00000012443	21.06	21.42	22.88	18.03
ENST00000013034	0	0	0	0
ENST00000013070	10.85	8.16	8.88	7.97
ENST00000013125	14.39	13.92	16.61	17.03
ENST00000013222	0.2	0.22	0.15	0.49
ENST00000013807	7.39	8.86	8.91	9.5
ENST00000013894	0	0.12	0	0
ENST00000014914	63.64	73.04	70.75	69.83
ENST00000014930	25.98	24.43	16.41	24.15
ENST00000014935	0	0	0	0
ENST00000016171	9.13	7.47	10.41	10.28
ENST00000016913	0	0	0	0
ENST00000016946	1.32	0.26	0	0
ENST00000017003	16.61	19.4	20.47	17.42
ENST00000019019	0.14	0.27	0	0
ENST00000019103	0	0	0	0
ENST00000019317	1.81	0.42	2.99	0
ENST00000020673	0	0	0	0
ENST00000020926	3.28	1.88	4.07	2.88
ENST00000020945	0.16	0.23	0.25	0.26
ENST00000021776	0	0	0	0
ENST00000022615	101.05	92.79	75.34	77.11
ENST00000023064	0	0	0	0
ENST00000023897	0	0	0	0
ENST00000023939	38.36	34.38	37.12	33.93
ENST00000024061	0	0	0.15	0
ENST00000025008	3.93	5.2	1.43	2.91
ENST00000025301	12.63	11.06	13.81	14.32
ENST00000025399	0	0	0.8	0
ENST00000025469	0	0	0	0
ENST00000026218	0.56	0.29	0.64	0
ENST00000027335	38.88	36.65	59.12	58.84
ENST00000028008	0	0	0	0
ENST00000029410	8.06	10.8	13.23	10.16
ENST00000031135	0	0	0	0
ENST00000031146	33.96	30.73	45.13	42.35
ENST00000033079	6.02	5.89	10.11	8.84
ENST00000034275	2.43	5.9	6.22	6.34
ENST00000035307	12.41	9.06	15.21	10.19
ENST00000035383	0	0	0	0
ENST00000037243	48.48	42.84	54.14	57.88
ENST00000037502	0	0	0	0.05
ENST00000037869	49.21	32.99	52.53	48.02
ENST00000038176	7.13	7.88	7.84	9.5
ENST00000039007	0.05	0	0	0
ENST00000039989	5.02	4.1	3.78	5.49
ENST00000040584	3.52	2.67	4.74	4.49
ENST00000040663	5.37	8.78	5.2	4.73
ENST00000040738	13.29	12.39	12.8	13.92
ENST00000040877	6.55	5.5	8.51	6.29
ENST00000042381	7.24	6.78	6.28	6.73
ENST00000042931	0	0	0	0
ENST00000043402	0.58	0	0.24	0
ENST00000044462	151.17	114.87	142.39	131.34
ENST00000045083	0	0.02	0.11	0
ENST00000045347	0	1.08	0	0
ENST00000046087	0	0	0	0
ENST00000046640	4.61	2.71	1.31	3.72
ENST00000046794	0	0	0	0
ENST00000050961	0	0	0.21	0.39
ENST00000052569	12.89	12.44	13.59	13.97
ENST00000052754	0	0	0	0
ENST00000053243	0	0	0	0
ENST00000053468	22.2	20.56	21.64	19.96
ENST00000053469	0	0	0	0
ENST00000053867	133.03	146.99	175.65	126.24
ENST00000054650	4.24	3.55	3.52	4.78
ENST00000054666	41.03	34.82	39	40.71
ENST00000054668	0	0	0	0
ENST00000054950	65.97	58.14	70.7	57.33
ENST00000055077	4.98	3.2	4.54	3.23
ENST00000055335	0.3	0.28	0.23	0.25
ENST00000055682	0.1	0.07	0.13	0.09
ENST00000056217	0.37	0.51	0.44	0.72
ENST00000056233	5.61	3.92	5	4.17
ENST00000057513	0	0.06	0	0.12
ENST00000060969	1.35	0.31	1.23	1.22
ENST00000061240	1.26	0.73	0.57	1.11
ENST00000062104	0	0	0	0
ENST00000064571	0	0	0	0
ENST00000064724	0.15	0.33	0	0
ENST00000064778	18.73	17.97	22.14	22.12
ENST00000064780	1.08	0.34	0.56	0.33
ENST00000066544	21.92	15.98	20.01	18.11
ENST00000070846	0	0	0	0
ENST00000072516	3.64	2.39	1.83	1.99
ENST00000072644	4.44	2.26	5.21	4.63
ENST00000072869	5.15	5.06	6.18	6.48
ENST00000074304	2.37	3.01	3.47	4.64
ENST00000075120	49.87	94.74	37.44	74.01
ENST00000075322	0	0	0	0
ENST00000075430	0.72	0.16	0.48	0.87
ENST00000075503	0.24	0.46	0.62	0.31
ENST00000078429	11.14	8.42	12.77	10.79
ENST00000078445	0.33	0.33	1	0.25
ENST00000078527	7.28	5	5.02	8.95
ENST00000080059	3.16	7.78	6.02	5.96
ENST00000081029	68.75	51.33	66.02	62.93
ENST00000082259	0.09	0	0.08	0
ENST00000082468	0	0	0.66	0
ENST00000083182	9.56	8.96	9.37	8.93
ENST00000084795	850.9	934.39	685	827.96
ENST00000084798	19.49	19.16	26.69	25.41
ENST00000085068	13.54	11.83	13.51	9.23
ENST00000085079	7.08	10.63	9.92	6.93
ENST00000085219	0	0	0	0
ENST00000086933	0	0	0	0
ENST00000155093	0	0	1.05	0
ENST00000155674	10.88	13.46	14.59	9.19
ENST00000155840	0.26	0.39	0.33	0
ENST00000155858	0	0	0	0
ENST00000155926	0.34	0.12	0.23	0.08
ENST00000156084	0	0	0	0
ENST00000156109	11.56	12.6	11.92	11.74
ENST00000156471	23.79	20.31	23.13	22.33
ENST00000156476	0	0	0	0
ENST00000156499	0.18	0	0	0
ENST00000156626	1.85	0.86	2.34	0
ENST00000156825	0	0	0	0
ENST00000157600	6.69	4.59	3.66	3.43
ENST00000157812	133.68	88.39	161.65	128.31
ENST00000158009	0	0.06	0	0
ENST00000158149	2.66	2.08	1.86	2.34
ENST00000158166	0	0.19	0	0.46
ENST00000158526	0	0.44	0.43	0.08
ENST00000158762	0	0.05	0	0.04
ENST00000158771	7.27	5.88	7.2	5.86
ENST00000159060	0	0	0	0
ENST00000159087	2.38	3.28	3.06	2.69
ENST00000159111	3.32	3.82	4.63	4.01
ENST00000159647	0	0	0	0
ENST00000160262	1.78	1.42	2.42	1.17
ENST00000160298	3.83	4.42	4.25	3.05
ENST00000160373	1.98	2.54	2.39	2.39
ENST00000160382	0	0	0	0
ENST00000160713	0	0	0	0
ENST00000160740	0.21	0.61	0.12	0.16
ENST00000160827	29.3	35.8	21.98	22.38
ENST00000161006	0	0	0	0.08
ENST00000161559	14.64	11.57	21.04	10.91
ENST00000161863	10.69	10.33	8.93	9.93
ENST00000162023	0	0.81	2.69	0.33
ENST00000162044	10.7	7.07	9.82	10.73
ENST00000162330	2.63	1.87	1.99	1.74
ENST00000162391	8.21	9.19	9.38	8.97
ENST00000162749	114.47	123.86	108.5	120.62
ENST00000162863	13.71	13.05	12.93	12.33
ENST00000163416	29.67	24.85	33.87	29.57
ENST00000163678	9.31	5.51	4.79	5.51
ENST00000164024	3.76	4.28	6.8	5.07
ENST00000164133	3.82	4.12	7.31	4.18
ENST00000164139	0.25	0.19	0	0.09
ENST00000164227	15.33	14.58	25.88	18.19
ENST00000164247	0.31	0	0	0
ENST00000164305	7.18	6.96	7.72	4.62
ENST00000164640	0.98	1.04	0.8	0.71
ENST00000165086	3.71	11.94	9.58	11.54
ENST00000165524	0	0	0	0
ENST00000165698	0	0.8	0.63	0
ENST00000166133	0	0	0	0
ENST00000166139	41.42	34.84	51.08	31.49
ENST00000166244	0	0	0.02	0
ENST00000166345	13.21	10.18	9.34	8.61
ENST00000166534	10.6	6.92	11.36	13.36
ENST00000167106	4.64	4.84	7.16	6.21
ENST00000167218	0.39	2.73	2.57	0.86
ENST00000167462	2.14	1.47	2.95	0.03
ENST00000167586	0	0	0	0
ENST00000167588	1.16	0.78	1.88	2.2
ENST00000167825	0	0	0.16	0
ENST00000168148	0	0	0	0
ENST00000168216	33.97	29.87	28.78	26.56
ENST00000168712	0	0	0	0
ENST00000168869	0	0	0	0
ENST00000168977	0	0	0	0
ENST00000169293	0.03	0	0	0.06
ENST00000169298	2.65	4.11	5.33	3.18
ENST00000169551	6.74	3.27	3.78	3.3
ENST00000169565	0	0	0	0
ENST00000170150	0.04	0	0	0.06
ENST00000170168	4.39	5.13	5.86	4.41
ENST00000170447	9.93	8.43	10.17	8.86
ENST00000170564	6.45	5.97	6.34	5.95
ENST00000170630	0	0	0	0
ENST00000171000	0	0	0	0
ENST00000171111	2.06	1.56	1.1	0.79
ENST00000171214	0	0	0	0
ENST00000171757	0	0	0	0
ENST00000171887	6.72	12.61	10.33	11.93
ENST00000172229	0.52	0.27	0.22	0.3
ENST00000172853	0.01	0	0.01	0.01
ENST00000173229	0	0	0	0
ENST00000173527	14.89	14.62	9.29	12.27
ENST00000173785	0	1.44	2.6	0
ENST00000173898	0.25	0	0	0
ENST00000174618	8.02	10.37	10.22	10.65
ENST00000174621	0	0.58	0.03	0
ENST00000174653	0	0	0	0.65
ENST00000175091	123.48	104.71	129.92	114.18
ENST00000175238	0	0	0	0
ENST00000175506	0.76	0.43	1.81	0
ENST00000175756	7.85	13.12	13.3	13.96
ENST00000176183	0.2	0.62	0.64	0.42
ENST00000176195	0	0	0	0
ENST00000176643	0	0.84	0	0
ENST00000176763	4.36	4	5.71	4.04
ENST00000177648	1.73	0.79	0.91	0.54
ENST00000177694	0	0	0.04	0
ENST00000177742	4.44	4.15	4.09	4.18
ENST00000178638	171.99	143.72	206.92	166.26
ENST00000178640	9.69	14.43	12.99	14.41
ENST00000179259	14.46	10.37	13.91	8.7
ENST00000179765	0	0	0	0
ENST00000179882	0.87	0	0	0.39
ENST00000180166	0.26	0.29	0.06	0.13
ENST00000180173	0	0	0	0
ENST00000181383	0.28	0.19	0	0.26
ENST00000181796	0	0	0	0
ENST00000181839	3.83	3.28	4.87	3.46
ENST00000182096	10.85	9.75	9.91	10.59
ENST00000182290	0	0	0	0
ENST00000182377	0	0	0.15	0
ENST00000182527	10.64	11.77	12.2	11.36
ENST00000183605	0	0	0	0
ENST00000184183	0	0	0	0
ENST00000184266	74.43	68.58	57.88	56.43
ENST00000184956	13.44	14.42	12.96	10.91
ENST00000185150	28.62	23.44	35.3	27.86
ENST00000185206	0	0	0	0
ENST00000185907	0.38	0.12	1.49	0.75
ENST00000186436	16.05	17.28	18.12	19.45
ENST00000187397	0	0	0	0
ENST00000187608	0.14	0	0	0
ENST00000187762	0.67	0.72	0.98	0.47
ENST00000187830	28.47	15.21	22.31	12.66
ENST00000187879	0	0	0.57	0
ENST00000187910	0	0	0	0
ENST00000188312	1.07	0.3	0	0.44
ENST00000188376	0.63	0	0	0
ENST00000188403	0	0.25	0	0.66
ENST00000188790	0	0	0	0
ENST00000189444	13.49	15.4	12.06	8.89
ENST00000189978	0	0	0	0
ENST00000190165	0.08	0	0	0
ENST00000190611	0.53	0.45	0.37	0.33
ENST00000190983	16.26	7.92	21.63	11.08
ENST00000191018	74.82	65.05	67.03	66.89
ENST00000191063	0	0	0	0
ENST00000192314	0.13	0.13	0.16	0.25
ENST00000192788	7.99	7.39	9.56	7.45
ENST00000193029	0.35	0.6	0	0.21
ENST00000193322	5.38	4.12	2.95	3.59
ENST00000193391	0.03	0.02	0	0
ENST00000193403	91.7	96.11	68.3	77.4
ENST00000194097	0	0	0	0
ENST00000194118	3.28	5.7	5.91	5.5
ENST00000194130	0	0	0	0
ENST00000194152	0.1	0.26	0.2	0.14
ENST00000194155	1.3	0.99	1.94	1.19
ENST00000194214	4.4	7.72	8.97	7.64
ENST00000194530	19.78	17.45	18.24	14.71
ENST00000194672	0.57	0	0.34	0
ENST00000194871	1.12	0	1.76	0.59
ENST00000194900	0	0	0	0
ENST00000195173	0	0	0	0
ENST00000195455	0	0	0	0
ENST00000195649	0	0	0	0
ENST00000196061	40.24	33.39	40.39	31.74
ENST00000196169	1.79	1.68	1.12	1.51
ENST00000196371	0.19	0.11	0.09	0.23
ENST00000196482	2.94	3.74	4.02	4.17
ENST00000196489	3.4	2.73	3.44	2.09
ENST00000196548	0.4	0.45	0.44	0.62
ENST00000196551	906.7	1133.63	779.88	1040.11
ENST00000197268	2.19	2.69	2.06	1.21
ENST00000198536	1.17	0.14	1.47	0.64
ENST00000198765	4.19	0	5.31	12.03
ENST00000198767	13.33	8.55	12.81	15.15
ENST00000198801	0	0	0	0
ENST00000198939	1.65	0.91	0.36	1.37
ENST00000199280	0	0	0	0
ENST00000199320	11.38	10.89	9.07	9.25
ENST00000199389	49.59	53.98	55.85	57.45
ENST00000199447	0.04	0	0	0
ENST00000199448	0.02	0.03	0.03	0.06
ENST00000199706	24.61	16.22	15.16	17.19
ENST00000199708	8.49	10.13	6.99	6.34
ENST00000199764	161.71	114.05	208.67	142.18
ENST00000199814	19.09	19.15	16.35	15.98
ENST00000199936	0	0	0	0
ENST00000199940	1.69	1.48	1.02	1.55
ENST00000200135	2.97	2.94	5.99	4.9
ENST00000200181	2.54	1.49	0.84	1.58
ENST00000200307	0	0	0	0
ENST00000200453	16.14	22.64	22.31	27.49
ENST00000200457	8.24	8.54	12.46	10.56
ENST00000200557	0.68	0.76	0.57	0.81
ENST00000200639	23.61	24.82	27.11	29.03
ENST00000200652	0.64	0.29	0.19	0.49
ENST00000200676	0	0	0	0
ENST00000200691	0	0	0	0
ENST00000201015	1.06	0.45	1.36	1.61
ENST00000201031	10.07	9.02	12.04	11.52
ENST00000201586	91.43	123.23	108.84	113.41
ENST00000201647	0	0	0	0
ENST00000201943	0.14	0	0	0
ENST00000201961	0.98	0.93	0.77	0.65
ENST00000201963	0	0	0	0
ENST00000201979	0	0	0	0
ENST00000202017	5.95	6.31	9.55	8.18
ENST00000202028	7.75	14.65	8.68	12.68
ENST00000202556	4.78	5.11	4.75	6.09
ENST00000202578	0	0	0	0.09
ENST00000202625	0	0	0	0
ENST00000202677	11.86	9.12	15.45	10.97
ENST00000202773	819.3	944.04	680.74	909.42
ENST00000202816	14.44	11.64	8.61	9.99
ENST00000202831	0	0.28	0	0
ENST00000202834	132.35	140.61	129.73	138.39
ENST00000202917	26.62	5.04	53.35	11.94
ENST00000202967	0.64	1.39	1.03	1.47
ENST00000203001	17.64	8.99	12.64	10.41
ENST00000203166	4.42	5.59	3.08	4.96
ENST00000203407	49.04	47.11	47.2	37.9
ENST00000203556	2.13	1.65	3.83	3.09
ENST00000203616	0	0	0	0.26
ENST00000203629	0	0	0.12	0
ENST00000203630	19.8	10.65	18.24	16.62
ENST00000203664	2.16	2.25	2.5	2.09
ENST00000204005	0	0.01	0	0
ENST00000204307	0	0	0	0
ENST00000204517	4.91	7.68	5.22	7.71
ENST00000204549	8.65	10.49	10.58	12.41
ENST00000204566	35.08	42.84	39.29	32.21
ENST00000204604	0.39	0.44	0	0.16
ENST00000204615	0	0	0	0
ENST00000204637	0.35	0	0.65	0
ENST00000204679	19.87	21.96	24.89	22.8
ENST00000204726	0	0	0	0
ENST00000204801	0	0	0	0
ENST00000204961	13.11	14.22	13.66	15.39
ENST00000205061	1.93	3.15	2.37	3.05
ENST00000205135	2.99	1.56	2.21	0.98
ENST00000205143	0.4	0.3	0.28	0.44
ENST00000205194	6.63	6.29	5.67	5.32
ENST00000205214	2.65	1.26	0	1.87
ENST00000205386	0	0	0	0
ENST00000205402	14.96	10.91	10.72	10.64
ENST00000205557	2.01	1.69	2.02	2.99
ENST00000205636	14.72	11.1	14.93	16.98
ENST00000205890	0.02	0.03	0.01	0.01
ENST00000205948	46.06	32.5	57.94	55.79
ENST00000206020	25.95	30.12	23.32	18.74
ENST00000206249	0	0	0	0
ENST00000206262	4.95	5.47	3.07	5.39
ENST00000206380	13.91	18.94	15.73	18.43
ENST00000206423	4.69	2.59	4.19	4.78
ENST00000206446	0	0	0	0
ENST00000206451	205.41	112.91	209.75	110.87
ENST00000206474	1.29	2.89	3.2	3.11
ENST00000206513	0	0	0	0
ENST00000206542	4.12	2.27	3.12	2.29
ENST00000206544	0.74	0.82	1.62	1.34
ENST00000206595	3.33	3.77	2.33	4.23
ENST00000206660	0	0	0	0
ENST00000206765	0.2	0.13	0	0
ENST00000207157	0.11	0	0	0
ENST00000207437	40.63	40.78	33.21	38.59
ENST00000207457	0	0	0	0
ENST00000207549	6.93	13.06	11.06	9.16
ENST00000207636	0.3	0.16	1.07	0.62
ENST00000207726	0	0	0	0
ENST00000207771	0	0	0	0
ENST00000207870	5.75	6.16	6.36	6.73
ENST00000209540	0	0	0	0
ENST00000209665	0	0	0	0
ENST00000209668	0	0	0	0
ENST00000209718	0	0.16	0.2	0
ENST00000209728	10.8	9.58	7.12	5.09
ENST00000209873	22.87	28.53	19.39	18.03
ENST00000209875	47.94	51.93	33.24	51.15
ENST00000209884	4.09	2.01	5.49	5.25
ENST00000209929	0	0	0	0
ENST00000210060	15.93	21.61	22.76	19.43
ENST00000210187	4.92	5.64	5.99	4.38
ENST00000210227	6	4.84	4.33	2.96
ENST00000210313	24.12	20.75	20.7	20.21
ENST00000210444	43.67	40.23	46.67	49.38
ENST00000210633	11.28	13.06	19.34	13.61
ENST00000211076	0	0	0	0
ENST00000211122	0	0	0	0
ENST00000211287	0.16	0.31	0	0
ENST00000211314	13.26	12.03	14.14	10.61
ENST00000211372	77.07	80.96	57.18	69
ENST00000211377	0	0	0	0
ENST00000211379	0	0	0	0
ENST00000211402	0	0	1.85	0
ENST00000211413	0	0	0	0.03
ENST00000211921	0	0.28	0	0
ENST00000211936	0.27	0	1.78	0
ENST00000211998	0	0	0	0
ENST00000212015	9.44	7.7	8.44	7.98
ENST00000212355	3.64	1.8	1.89	2.21
ENST00000214869	6.53	4.51	6.58	4.35
ENST00000214893	16.89	11.96	8.87	14.52
ENST00000215057	2.34	1.7	1.33	1.88
ENST00000215061	4.91	0	8.02	4.28
ENST00000215069	0	0	0.08	0
ENST00000215071	0.65	1.56	3.62	1.69
ENST00000215095	0	0	0.19	0
ENST00000215115	2.98	4.01	2.57	2.36
ENST00000215368	0.62	0.85	1.29	0.9
ENST00000215375	3.22	2.13	1.29	3.77
ENST00000215376	0.04	0.04	0	0
ENST00000215473	0	0	0	0
ENST00000215479	0	0	0	0
ENST00000215530	0	0	0	0
ENST00000215531	0	0	0	0
ENST00000215539	0	0	0	0
ENST00000215555	3.96	0.9	1.39	9.44
ENST00000215565	73.88	61.11	57.59	53.97
ENST00000215567	72.05	92.06	70.39	58.12
ENST00000215570	4.32	5.44	7.02	4.69
ENST00000215574	26.12	27.05	28.1	25.71
ENST00000215582	59.21	63.2	71.41	67.56
ENST00000215587	22.28	29.85	24.6	23.25
ENST00000215631	38.44	64.12	72.98	89.69
ENST00000215637	0	0	0	0
ENST00000215659	3.11	1.95	1.84	2.53
ENST00000215727	0	0	0	0
ENST00000215730	8.73	8.1	9.12	7.86
ENST00000215739	4.86	5.09	5.63	5.54
ENST00000215742	1.61	1.08	0	1.67
ENST00000215743	0	0	0	0.16
ENST00000215754	68.15	96.07	74.22	67.23
ENST00000215770	1.87	2.02	2.06	2.06
ENST00000215780	0	0	0	0
ENST00000215781	0	0	0	0.07
ENST00000215790	5.94	6.81	5.36	4.96
ENST00000215793	22.42	20.47	20.42	19
ENST00000215794	13.35	3.66	20.27	5.95
ENST00000215798	2.82	3.78	5.07	4.2
ENST00000215812	0	0	0	0.1
ENST00000215829	47.27	49.13	48.17	46.13
ENST00000215832	10.36	8.74	9.31	9.87
ENST00000215838	2.06	4.48	3.58	5.07
ENST00000215855	0	0.11	0	0.15
ENST00000215862	8.79	10.35	11.53	10.77
ENST00000215882	11.44	10.38	6.36	6.97
ENST00000215885	0	0	0	0
ENST00000215886	9.98	15.82	8.3	13.21
ENST00000215904	3.17	3.52	5.08	4.58
ENST00000215906	1.11	1.15	1.66	1.13
ENST00000215909	458.11	429.18	307.95	306.52
ENST00000215912	0.32	0.57	0	0.79
ENST00000215917	5.13	4.35	4.87	3.72
ENST00000215919	3.32	4.5	2.83	3.37
ENST00000215939	0	0	0	0
ENST00000215941	6.33	5.36	4.88	5.97
ENST00000215956	0	0.24	0	0
ENST00000215957	6.99	6.68	7.52	5.13
ENST00000215980	5.16	4.64	4.8	3.5
ENST00000216014	13.58	11.23	9	6.43
ENST00000216019	32.18	43.56	39.46	47.72
ENST00000216024	0.45	0.36	0.35	0.79
ENST00000216027	3.76	2.51	4.7	5.01
ENST00000216029	13.42	13.11	17.7	16.68
ENST00000216034	17.18	17.11	15.08	16.33
ENST00000216036	1.48	2.7	1.63	3.36
ENST00000216037	96.7	65.39	96.32	65.87
ENST00000216038	25.14	25.9	26.44	24.62
ENST00000216039	13.91	14.92	15.51	15.54
ENST00000216044	7.7	8.58	11.51	8.49
ENST00000216061	1.72	1.37	2.59	2.62
ENST00000216064	6.2	6.99	7.26	6.76
ENST00000216068	5.5	4.58	8.33	7.39
ENST00000216071	0	0	0	0
ENST00000216075	0	0	0	0
ENST00000216080	0	0	0	0
ENST00000216083	1.12	1.8	2.37	1.18
ENST00000216085	2.19	2.86	3.3	2.66
ENST00000216099	0.49	0.44	0.42	0.44
ENST00000216101	0	0	0	0.15
ENST00000216106	5.07	6.43	5.87	5.83
ENST00000216115	0.31	0.5	0.9	1.22
ENST00000216117	57.68	54.07	47.88	47.92
ENST00000216121	63.58	73.05	61.35	67.52
ENST00000216122	8.82	10.48	7.02	7.99
ENST00000216124	1.72	0.02	1.4	1.94
ENST00000216127	2.41	2.91	2.68	2.54
ENST00000216129	11.66	9.53	10.53	8.56
ENST00000216133	2.61	3.1	3.1	3
ENST00000216139	0.08	0.12	0	0.16
ENST00000216144	0.07	0	0.03	0.09
ENST00000216146	127.74	154.01	84.93	122.86
ENST00000216155	0	0	0.96	0
ENST00000216160	7.77	9.25	7.92	8.33
ENST00000216177	0	0	0	0
ENST00000216180	0.35	0.31	0.47	0.78
ENST00000216181	126.52	108.36	102.52	95.51
ENST00000216185	7.26	7.21	5.31	8.7
ENST00000216187	0	0	0	0
ENST00000216190	3.72	0	3.44	2.33
ENST00000216194	14.47	14.42	13.27	15.95
ENST00000216200	0	0	0	0
ENST00000216211	0	0	0	0
ENST00000216214	1.33	2.42	3.1	2.31
ENST00000216218	52.1	53.57	41.72	55.61
ENST00000216223	0	0	0.02	0
ENST00000216225	20.78	15.88	19.92	16.33
ENST00000216237	7.73	7.2	9.73	6.04
ENST00000216241	0	0	0	0
ENST00000216252	10.23	9.25	13.73	11.01
ENST00000216254	39.93	36.93	44.24	43.66
ENST00000216259	10.75	14.58	13.38	15.54
ENST00000216264	5.91	5.14	5.07	6.51
ENST00000216267	0	0.3	1.49	0.52
ENST00000216268	8.66	6.9	9.04	7.86
ENST00000216271	0.45	0.4	1.42	1.64
ENST00000216274	0	0	0	0
ENST00000216277	54.98	51.81	45.64	47.55
ENST00000216281	301.02	264.46	181.34	219.8
ENST00000216286	3.82	2.14	4.43	2.29
ENST00000216288	15.33	9.63	12.21	11.81
ENST00000216294	7.25	7.52	5.48	8.5
ENST00000216297	48.64	41.22	41.55	41.48
ENST00000216327	0	0	0	0
ENST00000216330	0.22	0	0	0
ENST00000216336	0	0	0	0
ENST00000216338	0	0	0	0
ENST00000216341	0	0	0	0
ENST00000216350	0	0	0	0
ENST00000216361	7.16	1.4	5.9	2.66
ENST00000216366	0.34	0	0	0.1
ENST00000216367	1.03	0	0	0
ENST00000216373	8.52	7.81	7.77	7.87
ENST00000216378	0.17	0.3	0.21	0.13
ENST00000216392	72.04	68.63	57.26	67.54
ENST00000216407	0	0	0	0
ENST00000216410	22.39	18.26	19.89	19.33
ENST00000216414	0	1.16	0	0
ENST00000216416	36.75	36.16	30.75	30.93
ENST00000216420	3.13	1.26	4.61	3.42
ENST00000216442	17.6	16.33	19.54	17.32
ENST00000216445	2.61	2.71	2.46	2.61
ENST00000216446	1.81	1.57	3.55	1.31
ENST00000216450	0	0	0	0
ENST00000216452	8.99	8.82	11.29	9.24
ENST00000216453	0	0	0	0
ENST00000216455	74.16	49.1	61.67	52.57
ENST00000216456	8.47	11.01	8.29	11.99
ENST00000216463	0.3	0.68	0.2	0.19
ENST00000216465	3.06	7.44	8.59	4.94
ENST00000216468	6.13	6.59	8.85	8.74
ENST00000216471	1.06	0.45	1.4	1.47
ENST00000216479	54.08	48.28	45.87	47.44
ENST00000216481	0	0	0	0
ENST00000216484	13.96	10.28	12.27	10.19
ENST00000216487	9.04	5.89	10.31	9.79
ENST00000216489	4.13	4.13	3.9	2.78
ENST00000216492	0.45	0.7	0.15	0.42
ENST00000216500	0.23	0	0.96	0.4
ENST00000216513	2.7	2.79	2.07	2.1
ENST00000216517	0.4	0	0.42	0
ENST00000216520	0	0	0	0
ENST00000216540	0	0	0	0
ENST00000216554	6.55	3.74	7.63	4.4
ENST00000216568	0	0	0	0
ENST00000216602	0.52	1.2	1.72	1.37
ENST00000216605	54.78	51.76	37.27	46.09
ENST00000216629	3.27	3.23	2.7	3.62
ENST00000216639	13.38	7.33	9.54	6.35
ENST00000216658	0	0	0.13	0
ENST00000216714	81.22	87.02	76.95	89.47
ENST00000216727	11.06	10.52	12.86	12.94
ENST00000216733	0	0	0	0
ENST00000216743	1.77	1.55	1.82	3.93
ENST00000216756	23.71	22.23	19.04	24.09
ENST00000216774	45.14	37.27	40.9	37.73
ENST00000216775	0	0	0	0.05
ENST00000216780	28.15	22.64	30.21	24.06
ENST00000216797	83.85	74.29	73.06	55.55
ENST00000216799	22.24	16.33	21.51	12.94
ENST00000216802	52.3	28.46	52.11	21.88
ENST00000216807	3.26	2.25	3.71	3.13
ENST00000216832	19.9	20.39	15.43	20.16
ENST00000216840	9.36	10.13	8.97	7.27
ENST00000216862	625.35	1023.26	676.42	1016.24
ENST00000216877	3.89	7.84	6.53	5.1
ENST00000216879	0	0.6	0	0.19
ENST00000216923	4.4	5.33	4.41	3.96
ENST00000216927	0	0	0	0
ENST00000216951	22.72	21.88	21.28	21.15
ENST00000216962	75.85	58.47	94.7	68.54
ENST00000216968	45.51	55.14	32.17	41.78
ENST00000217026	35.98	32.61	25.44	24.41
ENST00000217043	0	0	0	0
ENST00000217073	0.13	0	0.42	0
ENST00000217074	3.63	5.88	4.62	7.75
ENST00000217075	0.47	0.28	0.27	0.28
ENST00000217086	0.95	1.65	1.51	1.85
ENST00000217109	17.34	17.55	15.51	14.35
ENST00000217121	0	0	0	0
ENST00000217130	0	0	0	0
ENST00000217131	73.2	63.16	72.09	71.35
ENST00000217133	0	0.02	0.03	0.03
ENST00000217159	3.15	2.38	4.3	1.71
ENST00000217162	0.71	0.51	0.19	0.82
ENST00000217169	0	0.94	0.58	0.42
ENST00000217173	1.35	0	4.78	0.9
ENST00000217182	6.91	6.62	14.21	4.96
ENST00000217185	0.8	0.9	1.02	0.84
ENST00000217188	0	0	0	0
ENST00000217195	6.14	5.98	4.53	4.17
ENST00000217224	0.2	0.1	0	0
ENST00000217233	16.44	13.56	23.75	17.01
ENST00000217244	10.07	6.12	16.99	7.14
ENST00000217246	0	0.01	0	0
ENST00000217254	0.49	0.66	1.11	1.05
ENST00000217260	0	0.03	0	0.04
ENST00000217270	0	0	0	0
ENST00000217289	7.1	6.27	7.23	6.43
ENST00000217305	0	0	0	0
ENST00000217315	1.55	1.66	5.14	5.05
ENST00000217320	0.32	0.44	0	1.02
ENST00000217333	0.1	0.19	0.22	0.18
ENST00000217381	4.8	6.24	6.95	7.6
ENST00000217386	0	0	0	0
ENST00000217398	0	0.18	0	0
ENST00000217402	68.84	60.95	69.6	64.21
ENST00000217407	2.79	2.13	1.27	0.83
ENST00000217420	0	0	0	0
ENST00000217423	0	0	0.36	0.19
ENST00000217425	0	0	0	0
ENST00000217426	97.9	134.99	76.69	110.12
ENST00000217428	0	0	0	0
ENST00000217429	22.92	24.22	18.8	17.17
ENST00000217446	32.82	34.51	34.35	33.73
ENST00000217455	3.77	5.32	3.32	4.02
ENST00000217456	47.35	39.5	44.07	39.82
ENST00000217515	1.6	1.33	1.53	1.85
ENST00000217652	54.33	45.62	37.04	34.31
ENST00000217740	0.12	0.1	0.22	0.1
ENST00000217800	1.66	0	0	0.53
ENST00000217885	0	0	0	0.27
ENST00000217890	2.13	0.7	2.36	2.28
ENST00000217893	14.71	10.86	9.41	10.26
ENST00000217901	14.66	14.31	14.95	13.16
ENST00000217905	0	0	0	0
ENST00000217909	28.33	32.19	29.81	35.69
ENST00000217926	0	0	0	0
ENST00000217939	0	0.01	0	0
ENST00000217957	0.73	0.55	0.64	0.31
ENST00000217958	29.82	27.68	18.93	22.14
ENST00000217961	4.15	3.26	4.77	2.96
ENST00000217964	0	0.85	0.33	0
ENST00000217971	96	83.37	85.01	86.23
ENST00000217999	0.14	0.34	0.26	0
ENST00000218004	0	0	0	0
ENST00000218006	0	0	0	0
ENST00000218008	0	0	0	0
ENST00000218032	0	0	0	0
ENST00000218054	0	0	0	0
ENST00000218056	2	1.74	2.49	3.08
ENST00000218068	0	0	0	0
ENST00000218075	0	0	0	0
ENST00000218089	0.61	0.62	0	0
ENST00000218099	0	0	0	0
ENST00000218104	1.15	1.15	1.78	1.31
ENST00000218147	1.18	0.51	0.91	0.3
ENST00000218176	0.97	1.71	1.14	1.35
ENST00000218197	3.31	2.19	2.82	4.39
ENST00000218200	3.62	3.68	3.47	3.43
ENST00000218224	0	0	0	0.15
ENST00000218230	8.53	10.72	12.66	7.83
ENST00000218249	0.71	0.54	1.61	1.34
ENST00000218316	0.09	0	0	0
ENST00000218328	14.1	9.05	12.88	10.47
ENST00000218340	2.3	2.09	2.82	2.85
ENST00000218343	0	0	0	0
ENST00000218348	35.13	31.67	36.9	38.01
ENST00000218364	26.71	21.31	24.38	24.72
ENST00000218388	41.32	46.88	46.66	37.95
ENST00000218432	0.8	0.15	0	0
ENST00000218436	0.08	0.03	0.08	0.06
ENST00000218439	2.91	1.43	1.8	2.1
ENST00000218507	1.18	0	0	1.94
ENST00000218516	27.65	22.15	18.72	16.7
ENST00000218548	0	0	0	0
ENST00000218652	5.21	4.4	5.86	5.39
ENST00000218721	0.07	0.07	0	0
ENST00000218758	0	0	0	0
ENST00000218789	0	0	0.22	0
ENST00000218867	0	0	0	0
ENST00000218981	0.12	0.88	0.39	0.3
ENST00000219022	0	0	0	0
ENST00000219054	0	0	0	0
ENST00000219066	13.2	16.72	12.26	14.1
ENST00000219069	2.43	2.65	3.45	3
ENST00000219070	0.51	0.14	0	0.64
ENST00000219084	0	0.15	0	0
ENST00000219091	2.14	4.23	3.33	4.66
ENST00000219097	0.06	0	0	1.85
ENST00000219139	5.46	6.12	7.42	5.36
ENST00000219150	0.4	0.5	0	0
ENST00000219151	0	0	0	0
ENST00000219162	0	0	0	0
ENST00000219168	8.12	12.97	9.05	14.6
ENST00000219169	7.64	9.36	8.81	7.51
ENST00000219172	10.58	10.7	9.33	9.92
ENST00000219197	0.07	0	0	0
ENST00000219204	39.79	39.74	46.81	39.67
ENST00000219207	4.92	3.71	8.06	3.66
ENST00000219235	0.22	0.39	0.61	0.18
ENST00000219240	4.53	3.16	3.07	3.15
ENST00000219244	0	0	0	0
ENST00000219251	0	0	0.63	0.69
ENST00000219252	39.75	36.45	46.93	43.04
ENST00000219255	0	1.11	0	0
ENST00000219271	6.86	6.94	6.45	5.39
ENST00000219281	14	14.24	12.4	12.43
ENST00000219299	2.11	2	3.69	2.99
ENST00000219301	0	0	0	0
ENST00000219302	5.32	5.57	3.64	1.62
ENST00000219313	73.71	57.31	65.96	58.04
ENST00000219315	0	0	1.74	0.31
ENST00000219320	4.58	3.71	6.64	4.31
ENST00000219322	0.61	0.52	0.4	0.33
ENST00000219334	0.08	0.02	0.04	0.02
ENST00000219343	5.51	4.06	3.8	4.25
ENST00000219345	3.12	4.04	3.98	3.4
ENST00000219368	21.14	21.62	29.06	20.77
ENST00000219400	11.67	10.55	10.32	8.32
ENST00000219406	0	0	0	0
ENST00000219409	0.85	0.2	1.05	0.41
ENST00000219431	0.44	0.84	1.09	0
ENST00000219439	6.52	5.25	5.95	5.6
ENST00000219454	0	0	0	0
ENST00000219473	38.55	36.5	37.65	33.45
ENST00000219476	0.11	0.52	0.36	0.16
ENST00000219478	1.21	1.11	0.33	0.52
ENST00000219479	91.26	110.14	80.52	85.12
ENST00000219481	14.39	16.59	17.06	13.51
ENST00000219535	0	0	0	0
ENST00000219542	2.68	3.08	2.89	3.22
ENST00000219548	33.74	34.61	34.15	25.09
ENST00000219551	0.67	1.29	0.24	0
ENST00000219593	0	0	0	0
ENST00000219596	0	0	0	0.03
ENST00000219599	0	0	0	0
ENST00000219611	5.56	7.29	9.16	4.37
ENST00000219638	0	0	0	0
ENST00000219660	0	0	0	0
ENST00000219689	4.08	3.7	3.87	4.1
ENST00000219700	1.39	0.01	2.5	0
ENST00000219746	5.04	4.22	6.46	5.63
ENST00000219758	0	0	0	0
ENST00000219771	0.73	0	0	0.65
ENST00000219782	3.71	8.93	3.74	2.34
ENST00000219789	2.32	3.47	2.71	3.24
ENST00000219794	15.94	18.81	16.48	16.15
ENST00000219797	11.8	13.16	11.63	11.92
ENST00000219821	0	0	0	0
ENST00000219833	0	0	0	0
ENST00000219837	8.61	5.96	5.28	6.9
ENST00000219869	0	0.36	0	0.15
ENST00000219905	0	1.58	2.03	0.65
ENST00000219919	0	0	0	0
ENST00000220003	8.7	9.32	11.67	9.59
ENST00000220058	12.72	12.53	12.83	13.69
ENST00000220062	0	0	0	0
ENST00000220166	1.17	1.09	1.67	1.29
ENST00000220244	9.62	8.12	18.85	13.41
ENST00000220325	9.17	6.6	10.61	7.18
ENST00000220420	0	0	0	0
ENST00000220429	5.21	3.64	5.33	4.5
ENST00000220446	0.81	0.1	0.81	0
ENST00000220478	0.14	0.11	0.08	0.09
ENST00000220496	3.13	3.37	0.93	1.77
ENST00000220507	38.17	34.21	35.19	27.02
ENST00000220509	14.54	10.66	16.97	10.26
ENST00000220514	5.91	4.7	3.02	3.46
ENST00000220531	5.46	5.13	5.5	6.73
ENST00000220562	10.68	8.77	12.19	9.63
ENST00000220584	12.56	7.72	8.51	8.95
ENST00000220592	14.3	9.75	13.9	11.36
ENST00000220597	0.07	0.05	0.27	0.12
ENST00000220616	0	0	0	0
ENST00000220659	1.84	2.99	4.73	3.5
ENST00000220669	0	2.11	1.75	5.91
ENST00000220676	0.1	0.03	0.17	0.04
ENST00000220751	6.59	5.96	3.43	5.78
ENST00000220763	2.82	2.91	3.82	3.97
ENST00000220764	40.13	31.79	37.03	39.7
ENST00000220772	11.11	9.04	12.77	8.46
ENST00000220809	0	0.49	0.37	0
ENST00000220812	0	0	0	0
ENST00000220822	3.31	2.49	2.56	3.1
ENST00000220847	6.56	6.74	4.71	4.13
ENST00000220849	202.02	199.83	156.86	215.03
ENST00000220853	44.12	41.09	37.26	44.63
ENST00000220856	0	0	0	0
ENST00000220876	0	0	0	0
ENST00000220888	0.53	0	0.09	0.23
ENST00000220913	19.32	16.09	12.64	13.58
ENST00000220931	4.17	2.83	6.27	4.12
ENST00000220940	0	0	0	0
ENST00000220959	11.71	11.62	12.01	11.18
ENST00000220966	3.8	2.54	3.79	2.25
ENST00000221086	3.6	3.18	4.63	3.98
ENST00000221114	43.24	34.51	43.31	44.15
ENST00000221130	0	0	0	0
ENST00000221132	14.34	13.92	12.38	11.72
ENST00000221138	25.05	23.17	29.56	23.32
ENST00000221166	0	0	0	0
ENST00000221200	38.07	32.14	35.58	36.64
ENST00000221214	0	0	0	0
ENST00000221222	0	0	0	0
ENST00000221232	0	0	0	0
ENST00000221233	22.05	32.43	19.02	22.59
ENST00000221249	4.14	0.52	1.26	1.3
ENST00000221264	1.51	0.22	1.6	0.53
ENST00000221265	34.34	32.63	27.07	26.63
ENST00000221266	0	0	0	0
ENST00000221283	20.5	21.09	25.59	24.69
ENST00000221307	3.72	4.82	4.35	5.25
ENST00000221315	0.49	0.53	0.34	0.64
ENST00000221327	1.07	0.48	5.11	0
ENST00000221347	11.58	7.68	25.85	15.35
ENST00000221355	0.85	0.27	0.75	0.54
ENST00000221363	0	0	0	0
ENST00000221399	0.05	0	0	0.06
ENST00000221403	0	0.68	0.11	0.11
ENST00000221413	33.3	35.79	37.25	33.55
ENST00000221418	175.93	173.62	200.15	199.91
ENST00000221419	3.06	3.28	0.82	2.5
ENST00000221421	0	0	0	0
ENST00000221431	9.44	13.91	10.68	12.52
ENST00000221444	0.03	0.05	0.04	0
ENST00000221448	16.05	17.46	13.21	17.4
ENST00000221452	0	0	0	0
ENST00000221455	6.99	12.65	6.54	9.26
ENST00000221459	4.04	9.17	7.56	7.51
ENST00000221462	7.79	8.25	9.88	10.42
ENST00000221466	0.56	0.93	0.88	0.06
ENST00000221476	0	0	0	0
ENST00000221480	0.99	0.94	1.19	0.82
ENST00000221481	0	0	0	0
ENST00000221485	0.79	0.67	1.59	1.16
ENST00000221486	25.57	21.09	17.36	20.95
ENST00000221494	15.67	17.96	19.72	17.51
ENST00000221496	0.58	0.85	1.08	0.75
ENST00000221498	1.17	0.62	0	0.85
ENST00000221504	1.87	2.97	2.7	1.26
ENST00000221515	0	0	0	0
ENST00000221538	0	0	0	0
ENST00000221543	9.12	9.62	12.25	13.7
ENST00000221554	3.11	4.74	4.07	5.24
ENST00000221557	2.09	1.66	0.52	1.22
ENST00000221561	7.08	8.19	13.91	13.25
ENST00000221566	27.21	25.59	30.28	26.71
ENST00000221567	0	0	0	0
ENST00000221573	9.1	11.22	11.26	8.79
ENST00000221576	7.51	4.82	11.34	0
ENST00000221665	5.42	6.13	6.82	5.73
ENST00000221671	2.32	2.15	2.22	3.18
ENST00000221700	1.04	0.68	1	1.33
ENST00000221722	0	0	0	0
ENST00000221730	0	0	0	0
ENST00000221735	0.88	1.63	0.54	1.17
ENST00000221740	0	0	0	0
ENST00000221742	0	0	0	0
ENST00000221770	5.11	4.03	5.31	3.51
ENST00000221784	0.55	0	0	0
ENST00000221797	0	0	0	0
ENST00000221801	47.6	54.48	32.57	37.63
ENST00000221804	0	0	0	0
ENST00000221818	0.13	0.23	0.08	0.12
ENST00000221847	1.21	2.18	2.41	0.81
ENST00000221855	5.5	5.81	4.71	7.76
ENST00000221856	3.98	1.17	3.86	2.07
ENST00000221859	22.22	20.82	24.04	22.51
ENST00000221891	13.72	16.48	24.69	15.85
ENST00000221899	0	0.09	0	2.89
ENST00000221905	0	0.23	0	0
ENST00000221922	6.76	7.07	7.57	6.62
ENST00000221930	41.42	44.57	50.51	47.81
ENST00000221943	9.55	11.86	11.1	11.22
ENST00000221954	0	0.04	0	0
ENST00000221957	30.92	29.21	35.59	31.82
ENST00000221972	0.04	0.1	0.04	0
ENST00000221973	0	0	0	0
ENST00000221975	530.62	475.62	420.66	503.07
ENST00000221978	0	0	0	0
ENST00000221980	0	0	0	0
ENST00000221992	21.57	12.58	24.79	14.63
ENST00000221996	0.76	0.85	0.71	0.5
ENST00000221999	0	0	0	0
ENST00000222002	0	0	0.21	0.16
ENST00000222005	38.39	40.69	37.39	33.83
ENST00000222008	20.2	19.7	29.9	19.83
ENST00000222032	58.52	78.19	81.61	89.46
ENST00000222033	0	0	0	0
ENST00000222107	0	0	0	0
ENST00000222115	0	0	0	0
ENST00000222120	19.63	20.31	17.64	16.6
ENST00000222122	2.19	4.4	1.53	2.85
ENST00000222125	0	0.61	0.53	1
ENST00000222139	5.8	5.44	4.83	4.98
ENST00000222145	0.05	0	0.21	0
ENST00000222157	0	0	0	0
ENST00000222190	7.9	3.17	4.82	4.46
ENST00000222212	4.5	1.38	2.6	0.94
ENST00000222214	0.72	2.6	0	3.43
ENST00000222219	23.88	23.97	34.52	28.83
ENST00000222224	0.31	0.36	0.36	0.22
ENST00000222247	1029.07	1319.81	890.94	1040.89
ENST00000222248	0.15	0.32	0.54	0.4
ENST00000222249	0.56	0.56	1.2	1.07
ENST00000222250	5.34	4.6	2.28	4.08
ENST00000222254	13.18	13.29	11.56	11.3
ENST00000222256	2.02	2.64	2.33	2.6
ENST00000222266	12.79	7.09	11.21	4.55
ENST00000222270	6.2	7.38	7.27	6.75
ENST00000222271	0	0	0	0
ENST00000222275	5.05	5.99	4.37	7.21
ENST00000222284	123.83	108.85	101.24	96.4
ENST00000222286	0	0	0	0
ENST00000222301	0	0	0	0
ENST00000222304	0	0	0	0
ENST00000222305	30	36.47	38.8	30.11
ENST00000222307	30.79	37.24	36.81	38.96
ENST00000222308	7.57	14.88	14.91	13.29
ENST00000222329	19.88	22.56	21.98	24.06
ENST00000222330	32.8	51.21	53.55	44.86
ENST00000222339	0	0	0	0
ENST00000222345	32.69	36.75	41.82	38.04
ENST00000222374	7.15	8.95	10.39	8.4
ENST00000222381	0.85	0.8	1.6	0.91
ENST00000222382	0	0	0	0
ENST00000222388	3.45	0	2.32	2.89
ENST00000222390	0.18	0.18	0.37	0.25
ENST00000222399	101.74	97.16	80.86	93.26
ENST00000222402	4.31	3.64	4.45	3.29
ENST00000222462	0	0	0	0
ENST00000222481	0.07	0	0	0
ENST00000222482	0.45	0.07	0.27	0.08
ENST00000222511	2.62	1.3	2.97	2.12
ENST00000222543	110.8	80.98	31.25	31.69
ENST00000222547	26.96	19.28	22.25	23.2
ENST00000222553	27.33	22.34	20.6	25.06
ENST00000222567	8.58	5.47	10.09	8.48
ENST00000222572	259.18	254.71	275.66	275.25
ENST00000222573	0.65	0.79	1.08	0.87
ENST00000222574	0.74	2.4	1.37	2.7
ENST00000222584	3.48	2.93	3.2	3.53
ENST00000222597	13.43	14.07	12.74	12.39
ENST00000222598	0	0	0	0
ENST00000222644	3.28	4.28	4.1	4.01
ENST00000222673	35.49	34.79	36.76	32
ENST00000222674	0	0	0	0
ENST00000222690	26.15	24.89	21.11	27.41
ENST00000222693	18.52	14.56	15.75	18.11
ENST00000222718	2.95	3.94	2.73	4.07
ENST00000222725	0.12	1.21	1.31	0.3
ENST00000222726	4.63	4.79	4.69	3.57
ENST00000222728	1.25	1.05	0.4	0.7
ENST00000222747	0.68	0.32	0.68	0.85
ENST00000222753	3.54	3.31	2.9	4.55
ENST00000222761	0.05	0	0	0
ENST00000222792	0	0.03	0.17	0.39
ENST00000222800	4.47	5.8	4.16	1.16
ENST00000222803	5.08	3.62	7.03	6.02
ENST00000222812	4.25	4.73	5.94	5.32
ENST00000222823	1.92	1.62	1.31	1.27
ENST00000222902	0.11	0.11	0.55	0.29
ENST00000222969	22.74	16.65	22.33	21.55
ENST00000222982	0.48	0	2.15	0.2
ENST00000222990	2.28	2.76	3.36	2.2
ENST00000223023	24.05	22.45	23.6	26.41
ENST00000223026	0	0	0	0
ENST00000223028	0	0	0	0
ENST00000223029	36.94	30.51	30.59	26.35
ENST00000223051	0	0	0.17	0
ENST00000223054	5.58	7.28	4.99	4.45
ENST00000223061	1.2	0.97	1.06	1.53
ENST00000223073	4.49	4.64	4.23	5.1
ENST00000223076	0.4	1.04	1.84	0.91
ENST00000223084	2.24	1.19	1.57	1.28
ENST00000223095	32.2	32.52	37.78	27.59
ENST00000223114	0.39	0.35	0.91	0.63
ENST00000223122	3.83	0	2.04	3.98
ENST00000223127	20.91	20.73	25.72	20.08
ENST00000223129	1.92	3.05	2.55	2.54
ENST00000223136	86.39	82.94	96.74	83.8
ENST00000223140	0	0	0	0
ENST00000223145	0.9	0.62	1.06	0.62
ENST00000223167	0	0	0	0
ENST00000223190	0.68	0	0.29	0.27
ENST00000223208	0.87	0.99	1.34	0.82
ENST00000223210	1.8	2.92	3.06	3.31
ENST00000223215	0	0	1.42	0
ENST00000223271	0	0	0	0
ENST00000223273	13.55	9.14	11.66	12.95
ENST00000223293	0.37	0	0.08	0
ENST00000223321	32.16	31.17	23.33	27.48
ENST00000223324	34.12	31.39	33.97	34.2
ENST00000223336	54.79	44.58	45.51	46.72
ENST00000223341	0	0.26	0.82	0
ENST00000223357	0	0	0	0
ENST00000223361	1.01	0.43	2.18	0.45
ENST00000223364	0	0	0	0
ENST00000223368	4.86	3.31	7.4	6.1
ENST00000223369	29.6	20.1	35.89	27.62
ENST00000223398	2.48	2.07	2.85	4.99
ENST00000223423	0	0	0	0.01
ENST00000223428	3.04	3.93	3.85	3.33
ENST00000223459	0.21	0.13	0.2	0.52
ENST00000223500	71.38	57.26	73.5	64.26
ENST00000223517	1.13	0.44	0.99	1.19
ENST00000223528	4	4.65	4.07	5.34
ENST00000223609	0	0	0	0
ENST00000223641	67.62	57.47	59.15	55.91
ENST00000223642	40.52	39.48	32.61	36.7
ENST00000223791	0	0	0	0
ENST00000223795	0	0	0	0
ENST00000223836	1.65	0	0	0.68
ENST00000223858	0	0	0	0
ENST00000223862	0	0	0	0
ENST00000223864	15.5	10.52	11.6	18.23
ENST00000223865	0	0	0	0
ENST00000223951	0.07	0	0	0
ENST00000224073	94.56	89.04	91.91	75.63
ENST00000224140	11.41	8.86	12.1	9.9
ENST00000224167	0	0	0	0
ENST00000224181	0.4	0.33	1.41	0
ENST00000224237	559.72	627.56	504.3	663.97
ENST00000224337	0	0	0.29	0
ENST00000224356	0	0.07	0.17	0.18
ENST00000224600	0	0	0	0
ENST00000224605	0.02	0	0	0
ENST00000224652	0	0	0	0
ENST00000224721	0.63	0.67	1.4	1.31
ENST00000224756	4.83	4.75	6.33	7.07
ENST00000224784	1.78	0	0	0
ENST00000224807	14.94	16.39	17.79	17.4
ENST00000224862	0	0	0	0
ENST00000224949	25.9	25.76	24.32	28.71
ENST00000224950	13.06	16.05	13.33	19.3
ENST00000225171	37.03	22.89	39.96	31.3
ENST00000225174	30.75	23	29.34	19.88
ENST00000225235	3.7	2.91	4.5	4.45
ENST00000225245	0	0	0	0
ENST00000225275	0	0	0	0
ENST00000225276	0.5	0.11	0.88	0.53
ENST00000225282	0	0	1.46	0
ENST00000225296	10.14	6.86	9.94	8.32
ENST00000225298	15.57	11.01	14.87	14.11
ENST00000225308	38.71	39.66	18.7	35.78
ENST00000225328	0	0	0	0
ENST00000225371	0	0	0	0
ENST00000225387	0	0	0	0
ENST00000225388	25.15	22.57	21	21.72
ENST00000225394	20.08	17.38	14.4	15.16
ENST00000225396	2.76	2.64	0.98	0
ENST00000225402	40.23	40.82	37.15	41.11
ENST00000225410	6.82	5.97	0	7.46
ENST00000225426	137.65	108.14	113.89	109.2
ENST00000225428	6.19	5.06	5.36	6.22
ENST00000225430	1302.14	1342.74	1076.74	1211.49
ENST00000225441	0	0.4	0.17	0
ENST00000225474	0	0	0	0.08
ENST00000225504	45.62	42.24	39.78	33.03
ENST00000225512	3.73	4.36	5.61	4.27
ENST00000225519	6.76	6.7	7.84	7.6
ENST00000225525	22.15	28.03	29.59	28.32
ENST00000225538	0.18	0	0.15	0.08
ENST00000225550	0	0	0	0
ENST00000225567	0.31	0.98	0.49	1.26
ENST00000225573	22.82	26.33	19.37	17.45
ENST00000225576	2.33	2.14	3.65	3.15
ENST00000225577	12.79	10.94	10.22	12.13
ENST00000225587	0	0	0	0
ENST00000225603	37.01	32.15	32.58	33.01
ENST00000225609	0.91	0.64	2.25	1.06
ENST00000225614	0.52	1.04	1.93	1.59
ENST00000225648	1.04	1.91	0	2.55
ENST00000225655	915.31	1033.78	831.11	834.49
ENST00000225665	10.58	11.84	9.18	6.51
ENST00000225688	0.49	0.21	0.06	0
ENST00000225696	4.06	0.82	5.37	2.84
ENST00000225698	61.15	64.17	64.57	67.03
ENST00000225719	30.91	28.34	25.44	30.13
ENST00000225724	13.59	12.34	16.03	12.89
ENST00000225726	13.8	12.89	16.27	13.96
ENST00000225728	1.7	0.67	1.74	1.66
ENST00000225729	12.41	12.54	14.09	13.27
ENST00000225737	10.94	11.71	8.54	11.26
ENST00000225740	358.62	327.09	311.6	394.77
ENST00000225742	9.1	13.31	14.17	10.57
ENST00000225760	0	0	0	0
ENST00000225777	14.06	11.69	21.53	17.32
ENST00000225792	0	0	5.21	0.01
ENST00000225805	0.86	0	0	0
ENST00000225823	0	0	0	0
ENST00000225831	28.83	17.14	11.07	6.35
ENST00000225842	0	0	0	0
ENST00000225844	0	0	0	0
ENST00000225873	1.16	2.55	1.68	2.47
ENST00000225893	21.69	28.68	22.9	24.62
ENST00000225899	0	0	0	0
ENST00000225916	2.81	4.3	3.25	2.38
ENST00000225927	7.37	6.37	10.99	6.84
ENST00000225929	0	0	0	0
ENST00000225941	0	0	0	0
ENST00000225964	1.45	1.89	3.39	2.23
ENST00000225969	50.93	40.65	34.32	28.84
ENST00000225972	86.73	57.9	87.84	63.84
ENST00000225983	0.72	0.56	0.74	0.93
ENST00000225992	0	0	0	0
ENST00000226004	20.16	15.46	21.02	19.39
ENST00000226021	0.07	0.14	0	0
ENST00000226067	1.11	1.04	0.74	1.18
ENST00000226091	0.72	0.38	0.82	0.32
ENST00000226094	0	0	0	0
ENST00000226105	10.31	7.17	8.65	6.85
ENST00000226193	0	0	0	0
ENST00000226207	0	0	0	0
ENST00000226209	0.33	0	0.61	0.25
ENST00000226218	13.2	12.23	12.42	9.31
ENST00000226225	19.23	17.98	20.37	16.52
ENST00000226230	18.14	15.73	20.15	17.78
ENST00000226247	0	0	0.03	0
ENST00000226253	10.18	7.02	8.48	7.98
ENST00000226279	6.39	3.53	6.02	3.49
ENST00000226284	0	0	0	0
ENST00000226299	10.55	1.6	8.73	6.42
ENST00000226317	0	0	0	0
ENST00000226319	15.23	14.41	17.84	14.95
ENST00000226328	2.47	2.71	2.54	3.06
ENST00000226355	0	0	0	0
ENST00000226359	0	0	0	0
ENST00000226382	0	0	0	0
ENST00000226413	0	0	0	0
ENST00000226432	0	0	0	0
ENST00000226444	0.14	0.09	0.09	0.17
ENST00000226460	0	0	0	0
ENST00000226522	8.26	2.15	5.25	7.54
ENST00000226524	0	0	0	0
ENST00000226574	3.63	2.21	4.28	1.8
ENST00000226578	5.9	7.4	7.62	9.95
ENST00000226725	1.72	1.14	1.62	1.51
ENST00000226730	0	0	0	0
ENST00000226760	3.26	5.63	5.87	2.12
ENST00000226796	3.94	1.77	3.37	1.46
ENST00000226798	15.5	17.06	15.09	13.49
ENST00000226951	0	0	0	0
ENST00000227065	0.91	0.85	0.99	1.3
ENST00000227135	1.12	1.01	0	0.91
ENST00000227155	1.2	0.33	1.28	0.3
ENST00000227157	17.35	0	9.62	0
ENST00000227163	0	0	0	0
ENST00000227214	0.31	0.44	0.38	0.21
ENST00000227251	0	0	0	0
ENST00000227256	0	0	0	0
ENST00000227266	47.38	34.02	42.34	31.89
ENST00000227322	13.81	13.27	16.43	14.73
ENST00000227348	0	0	0	0
ENST00000227349	2.34	1.58	1.7	1.8
ENST00000227378	237.32	247.36	200.24	304.24
ENST00000227451	4.8	5.68	6.06	6.36
ENST00000227471	14.07	19.61	14.85	14.66
ENST00000227474	1.37	0	0.6	3.55
ENST00000227495	1.16	0.43	1.81	0.66
ENST00000227503	12.14	20.04	10.2	8.92
ENST00000227507	109.06	101.98	81.74	69.31
ENST00000227520	30.63	22.3	27.51	22.01
ENST00000227524	32.36	22.06	27.28	27.33
ENST00000227525	28.12	25.92	27.91	19.79
ENST00000227618	9.02	7.42	2.16	4.81
ENST00000227638	6.75	2.95	6.09	4.32
ENST00000227665	0	0	0	0
ENST00000227666	0	0	0.04	0
ENST00000227667	0	0	0	0
ENST00000227752	0.04	0.07	0.25	0
ENST00000227756	6.63	8.12	6.39	5.88
ENST00000227758	15.98	15.86	19.9	18.61
ENST00000227868	33.15	27.8	32.9	31.05
ENST00000227880	0.2	0	0.26	0
ENST00000227918	0	0	0	0
ENST00000228027	0.58	0	0.9	0
ENST00000228136	5.96	5.82	4.92	5.88
ENST00000228140	5.49	7.9	5.46	0
ENST00000228226	0	0	0	0
ENST00000228251	52.05	62.7	58.44	54.54
ENST00000228264	2.54	1.49	3.18	1.58
ENST00000228280	3.39	5.31	3.84	4.39
ENST00000228284	10.7	6.7	6.01	4.94
ENST00000228289	0.91	2.28	1.06	0.53
ENST00000228306	41.03	0	0	0
ENST00000228307	0	0	0	0
ENST00000228318	0.36	0	0.48	0
ENST00000228327	0	0	0	0
ENST00000228329	0	0	0	0
ENST00000228345	0.28	0	0.29	0
ENST00000228347	1.89	3.6	4.07	1.37
ENST00000228425	10.07	5.85	11.23	9.97
ENST00000228434	0	0	0	0
ENST00000228437	10.32	7.44	9.76	7.84
ENST00000228438	3.08	2.97	3.02	2.73
ENST00000228463	0.1	0	0	0.09
ENST00000228468	0.57	0.42	0	0
ENST00000228476	0	0	0	0
ENST00000228495	5.41	5.33	6.4	4.75
ENST00000228506	68.65	58.37	62.24	57.74
ENST00000228510	4.16	4.12	6.64	4.55
ENST00000228515	6.77	6.14	8.12	7.23
ENST00000228534	0.37	0.18	0.34	0
ENST00000228567	0	0	0	0
ENST00000228606	0.38	0.31	0.48	0
ENST00000228641	0	0	0	0
ENST00000228644	0	0	0	0
ENST00000228682	5.76	5.8	6.26	4.93
ENST00000228705	6.23	6.07	6.8	6.09
ENST00000228740	81.92	82.91	55.53	84.73
ENST00000228741	24.6	27.46	31.62	29.06
ENST00000228799	6.11	6.83	6.24	5.64
ENST00000228811	0	0	0	0
ENST00000228820	0.76	0.31	0.12	0
ENST00000228825	129.78	116.75	127.88	121.78
ENST00000228827	6.84	5.82	5.86	4.26
ENST00000228837	0	0	0	0
ENST00000228841	0	0	0	0
ENST00000228843	0.3	0.35	0	0.55
ENST00000228850	0.05	0	0.13	0.27
ENST00000228862	61.8	54.7	65.09	57.2
ENST00000228865	18.12	16.45	22.4	22.91
ENST00000228872	43.95	47.1	45.14	51.1
ENST00000228887	0	0	0	0
ENST00000228916	4.73	3.93	8.18	4.01
ENST00000228918	80.44	94.53	95.35	98.01
ENST00000228922	0.66	1.3	2.38	1.59
ENST00000228928	120.87	23	94.3	13.38
ENST00000228929	465.03	423.4	361.75	332.29
ENST00000228936	0.02	0.01	0.02	0.04
ENST00000228938	0	0	0	0
ENST00000228945	0	0	0.14	0
ENST00000228955	8.84	5.98	10.13	6.34
ENST00000229002	0	0	0	0
ENST00000229003	0	0	0	0
ENST00000229022	0	0	0	0
ENST00000229030	0	0	0	0
ENST00000229043	1.25	0	0	0
ENST00000229088	0.45	0.66	1.34	1.29
ENST00000229134	0	0	0	0
ENST00000229135	0	0	0	0
ENST00000229179	10.93	7.3	9.37	9.67
ENST00000229195	0.57	0	0.7	0
ENST00000229201	2.53	1.83	1.38	1.26
ENST00000229214	11.32	8.55	9.44	10.32
ENST00000229238	34.87	37.47	30.98	32.62
ENST00000229239	1049.5	1148.28	849.06	860.14
ENST00000229243	0	0	0	0.44
ENST00000229251	0.52	0.28	0.97	1.3
ENST00000229264	0	0	0.11	0
ENST00000229265	0	0.77	0.72	0.39
ENST00000229266	11.02	9.76	15.37	10.25
ENST00000229268	2.41	2.92	4.41	2.31
ENST00000229270	1.23	0.91	1.09	0.35
ENST00000229277	13.19	12.56	13.82	15.07
ENST00000229281	69.01	67.08	62.93	56.33
ENST00000229304	0	0	0	0
ENST00000229307	0	0	0.1	0.05
ENST00000229314	10.03	8.21	10.09	8.12
ENST00000229328	6.45	6.84	8.13	8.45
ENST00000229329	13.06	9.34	14.14	14.98
ENST00000229330	2.78	3.38	3.11	4.33
ENST00000229332	0	0	0	0
ENST00000229335	0.14	0.11	0.18	0.05
ENST00000229340	10.87	6.48	14.94	7.48
ENST00000229379	595.33	663.62	615.09	569.36
ENST00000229384	0	0	0	0
ENST00000229387	0	0	0	0
ENST00000229390	68.42	56.1	55.27	53.6
ENST00000229395	1.4	0.95	1.05	0.94
ENST00000229402	0	0.12	0	0
ENST00000229405	0.56	0.73	0.84	0.49
ENST00000229416	43.36	31.64	29.17	33.56
ENST00000229447	0	0	0.05	0.04
ENST00000229465	108.76	123.46	137.52	137.12
ENST00000229470	0	0	0	0
ENST00000229471	1.7	0	0	0
ENST00000229554	0.17	0	0.39	0.33
ENST00000229563	52.13	69.27	40.07	52.75
ENST00000229570	1.1	1.44	1.25	2.02
ENST00000229583	0	0	0	0
ENST00000229595	7.92	4.75	6.03	5.56
ENST00000229633	9.77	9.67	8.49	12.99
ENST00000229634	16.85	21.18	16.69	16.75
ENST00000229708	2.61	2.23	4.27	3.54
ENST00000229725	3.33	2.12	3.96	3.24
ENST00000229729	0.04	0	0.09	0
ENST00000229758	15.18	15.32	11.07	10.92
ENST00000229768	0	0	0	0
ENST00000229769	1.21	1.64	1.65	1.52
ENST00000229771	0	0	0	0
ENST00000229794	7.09	5.55	7.56	8.94
ENST00000229795	1.89	2.61	2.09	1.39
ENST00000229810	0	0	0	0.1
ENST00000229812	17.99	17.06	22.89	21.37
ENST00000229824	0	0	0	0
ENST00000229829	0	0	0	0
ENST00000229854	15.56	11.9	8.34	7.86
ENST00000229866	2.98	1.26	1.66	2.3
ENST00000229903	1.1	0.8	1.24	2.41
ENST00000229913	0	0	0	0
ENST00000229922	6.95	5.22	5.09	5.53
ENST00000229955	0.88	0.99	1.09	1.26
ENST00000229971	3	4.66	3.42	4.8
ENST00000230012	0	0	0	0
ENST00000230036	0.54	0.74	0.7	0.61
ENST00000230048	10.84	11.03	7.46	9.68
ENST00000230050	336.99	344.97	255.85	335.63
ENST00000230053	0.05	0	0	0
ENST00000230056	7.34	7.11	5.13	5.63
ENST00000230085	47.49	45.79	45.36	50.22
ENST00000230122	5.45	3.51	4.64	4.19
ENST00000230124	6.01	5.97	6.47	7.2
ENST00000230173	28.04	37.37	22.42	31.71
ENST00000230221	0	0	0	0
ENST00000230223	0	0	0	0
ENST00000230236	2.11	2.92	1.83	2.44
ENST00000230256	0	0	0	0
ENST00000230301	0.07	0.04	0	0.06
ENST00000230321	0	0	0	0
ENST00000230323	0	0	0	0
ENST00000230340	5.75	6.67	5.23	5.16
ENST00000230354	1.76	1.94	3.64	0
ENST00000230361	1.11	0.73	1.15	0.55
ENST00000230381	0	0	0	0
ENST00000230402	0	0	0	0
ENST00000230413	9.75	14.58	10.55	6.35
ENST00000230418	0	0	0.03	0
ENST00000230419	0	3.41	1.44	3.42
ENST00000230431	39.16	48	43.54	45.71
ENST00000230449	8.37	6.67	8.5	8.5
ENST00000230459	155.21	123.33	145.98	138
ENST00000230461	24.13	17.4	24.33	23.19
ENST00000230480	3.75	6.69	8.05	9.01
ENST00000230495	0	0	0	0
ENST00000230510	0.89	1.06	0.87	1.34
ENST00000230529	0	0	0	0
ENST00000230538	0	0	0	0
ENST00000230565	0	0.03	0	0.17
ENST00000230568	0	0	0	0
ENST00000230582	0	0	0	0
ENST00000230588	0	0	0	0
ENST00000230640	11.59	10.61	7.94	11.52
ENST00000230658	0.03	0.08	0.1	0.08
ENST00000230671	0	0	0	0
ENST00000230732	0.16	0	0.1	0
ENST00000230771	9.46	9.26	11.22	11.73
ENST00000230792	1.61	1.51	2.41	2.73
ENST00000230859	7.46	7.59	10.53	9.8
ENST00000230882	0.15	0	0	0
ENST00000230895	32.09	22.46	44.31	31.77
ENST00000230901	8.09	12	12.21	12.24
ENST00000230914	9.13	8.76	6.39	10.18
ENST00000230990	1.3	1.44	2.89	2.07
ENST00000230993	0	0	0	0
ENST00000231004	2.52	1.94	2.49	1.72
ENST00000231009	0	0	0	0.08
ENST00000231021	0.08	0	0.07	0
ENST00000231061	0	0	0	0
ENST00000231121	0.05	0.09	0.3	0.06
ENST00000231130	0.31	0.36	0.46	0.72
ENST00000231134	0.83	0.82	1.33	0.82
ENST00000231136	0	0	0	0
ENST00000231137	0.02	0	0.01	0.01
ENST00000231173	0.05	0.1	0	0.08
ENST00000231188	0	0	0	0
ENST00000231198	7.35	7.28	7.24	9.51
ENST00000231228	0.03	0	0.07	0
ENST00000231229	0	0	0	0
ENST00000231238	22.59	20.81	22.75	21.9
ENST00000231338	0	0	0	0
ENST00000231357	0	0	0.06	0
ENST00000231368	11.89	11.21	15.85	15.7
ENST00000231383	0	0	0	0
ENST00000231420	0	0	0	0
ENST00000231423	0	0	0	0
ENST00000231449	0	0	0	0
ENST00000231454	0	0	0	0
ENST00000231461	8.12	6.65	8.25	9.79
ENST00000231484	0	0	0	0
ENST00000231498	8.37	7.16	5.93	7.27
ENST00000231504	0	2.92	0	0
ENST00000231509	0	0	0	0
ENST00000231512	42.53	39.79	53.62	46.58
ENST00000231524	2.35	2.63	2.54	2.33
ENST00000231526	1.21	0	1.43	0.13
ENST00000231572	50.72	42.09	44.4	42.11
ENST00000231656	0	0	0	0
ENST00000231668	1.03	0	0	0.65
ENST00000231683	0.27	0	0	0.07
ENST00000231706	0.03	0.01	0.03	0.06
ENST00000231721	0.09	0.17	0.08	0.1
ENST00000231749	0	0	0.2	0.25
ENST00000231751	0	0	0	0
ENST00000231790	7.33	4.07	3.51	3.41
ENST00000231887	6.5	5.86	4.89	6.59
ENST00000231909	1.56	0.18	0	0
ENST00000231948	7.23	7.3	5.5	7.29
ENST00000232003	0	0	0	0
ENST00000232014	2.78	3.82	2.78	4.08
ENST00000232125	27.8	18.06	24.73	23.92
ENST00000232165	2.06	5.15	5.2	2.54
ENST00000232217	0	0	0	0
ENST00000232219	0.11	0	0.7	0.15
ENST00000232375	3.06	5.86	4.69	6.06
ENST00000232424	7	11.09	7.14	9.88
ENST00000232458	6.61	4	5.67	10.15
ENST00000232461	0	0	0	0
ENST00000232496	5.33	4.83	4.64	3.91
ENST00000232501	7.7	8.47	9.89	7.13
ENST00000232508	0.45	1.05	2.57	1.83
ENST00000232519	1.47	0	0.62	0
ENST00000232564	10.77	10.15	12.29	11.91
ENST00000232603	0	0	0	0
ENST00000232607	8.74	6.24	6.28	6.51
ENST00000232744	2.6	4.01	0	0
ENST00000232766	2.3	1.37	3.47	2.14
ENST00000232854	2.08	2.16	2.02	2.63
ENST00000232888	13.53	9.99	11.97	10.7
ENST00000232892	2.87	4.42	2.93	4.8
ENST00000232905	19.73	22.91	19.99	24.15
ENST00000232974	0	0	0	0.15
ENST00000232975	0.32	0.76	0.2	0.41
ENST00000232978	3.34	10.8	8	5.61
ENST00000233025	0	0	0	0
ENST00000233027	2.75	1.52	1.75	1.99
ENST00000233047	0.25	0	0.26	0
ENST00000233055	24.32	27.36	27.33	30.6
ENST00000233057	60.95	22.58	82.14	27.45
ENST00000233072	48.52	31.02	55.79	33.02
ENST00000233078	35.26	32.1	29.51	28.36
ENST00000233084	59.13	47.17	50.88	45.65
ENST00000233092	1.42	0	0	1.55
ENST00000233099	8.37	8.57	8.04	10.8
ENST00000233114	18.89	20.82	10.42	9.99
ENST00000233121	7.29	10.77	8.68	9.48
ENST00000233143	2314.84	2271.73	2361.15	2186.35
ENST00000233146	5.08	9.49	2.99	7.33
ENST00000233154	3.62	5.7	11.09	8.8
ENST00000233156	55.14	65.02	48.09	63.37
ENST00000233190	7.44	7.93	5.64	6.97
ENST00000233202	0.13	0.02	0	0.21
ENST00000233242	0.04	0.02	0.01	0.01
ENST00000233330	6.14	5.21	3.58	3.27
ENST00000233331	14.12	18.78	13.57	14.29
ENST00000233336	2.37	2.6	2.86	3.42
ENST00000233379	3.23	3.02	3.88	2.96
ENST00000233468	111.67	99.75	102.83	104.58
ENST00000233505	5.58	0.66	0	1.16
ENST00000233535	0.37	1.81	2.5	1.22
ENST00000233545	0	0	0	0
ENST00000233557	10.01	12.83	12.54	8.44
ENST00000233573	0.36	0.14	0.05	0.07
ENST00000233575	37.69	30.5	34.58	34.05
ENST00000233596	6.26	11.67	6.42	8.09
ENST00000233607	0.32	0.34	0	0.12
ENST00000233609	274.05	344.97	201.17	229.11
ENST00000233612	3.07	2.16	4.69	4.28
ENST00000233615	41.45	57.07	47.5	42.36
ENST00000233616	1.98	0.95	3.86	2.5
ENST00000233623	5.27	6.61	5.88	5.26
ENST00000233627	2.61	8.22	4.92	1.55
ENST00000233630	2.15	1.37	2.66	1.83
ENST00000233638	0	0.04	0	0.1
ENST00000233668	0.8	0.28	0	0
ENST00000233699	0.28	0.48	1.93	0.45
ENST00000233710	0.61	0.28	0.47	0.37
ENST00000233712	0	0	0	0
ENST00000233714	0	0	0	0
ENST00000233735	0	0.13	0	0
ENST00000233741	10.44	11.35	12.1	11.94
ENST00000233809	24.24	33.09	31.58	30.05
ENST00000233813	0.6	0.59	1.19	0.55
ENST00000233826	0	0	0	0
ENST00000233836	0	0	0	0
ENST00000233838	6.57	6.53	6.25	5.92
ENST00000233840	0	0	0	0
ENST00000233892	0	0	0	0.03
ENST00000233893	51.12	46.79	27.95	26.08
ENST00000233944	0	0	0	0
ENST00000233946	11.34	6.27	14.57	12.09
ENST00000233948	0	0	0.19	0
ENST00000233954	0	0	0	0
ENST00000233957	0.67	0	0.05	0
ENST00000233969	6.17	4.8	8.06	8.27
ENST00000233997	0.11	0	0.52	1.12
ENST00000234038	1.38	0.79	1.35	1.42
ENST00000234040	2.2	2.43	1.94	0.92
ENST00000234071	0.43	0	0.7	0.56
ENST00000234091	0	0.21	0	0
ENST00000234111	13.53	16.67	15.36	10.59
ENST00000234115	4.29	7.26	4.04	1.82
ENST00000234142	0.26	0	0.32	0
ENST00000234160	18.8	13.73	15.61	17.36
ENST00000234170	25.59	24.14	22.1	22.32
ENST00000234179	5.35	1.23	4.46	0.43
ENST00000234195	0	0	0	0
ENST00000234198	0.35	0.44	0.57	0.26
ENST00000234256	3.45	2.74	3.79	2.8
ENST00000234296	18.14	18.46	14.98	17.68
ENST00000234301	56	61.33	48.89	58.86
ENST00000234310	31.37	26.52	33.18	32.17
ENST00000234313	0	0	0	0
ENST00000234347	0.95	4	0	2.45
ENST00000234371	0	0	0	0
ENST00000234389	1.92	2.73	2.31	3.48
ENST00000234392	1.19	2.04	1.81	1.43
ENST00000234396	0.71	1.07	0.91	0.72
ENST00000234420	2.71	1.81	2.15	1.96
ENST00000234453	4.13	3.01	4.03	3.74
ENST00000234454	37.4	37.97	42.11	42.38
ENST00000234549	0.3	0.5	0	1.07
ENST00000234590	1010.24	865.17	662.73	640.64
ENST00000234610	0	0.09	0	0
ENST00000234626	3.08	2.73	1.74	2.56
ENST00000234668	0.26	0.31	0.56	1.15
ENST00000234677	33.04	33.75	33.55	32.46
ENST00000234701	0	0	0	0
ENST00000234725	15.12	19.46	15.4	17.44
ENST00000234739	3.88	4.06	5.47	4.64
ENST00000234798	0	0	0	0
ENST00000234800	5.53	7.52	10.82	10.46
ENST00000234816	0	0	0	0
ENST00000234827	3.23	3.94	3.36	3.86
ENST00000234831	32.8	20.47	42.19	30.17
ENST00000234875	51.38	56.39	36.69	55.36
ENST00000234961	0	0	0	0
ENST00000235090	9.21	9.56	9.89	8.7
ENST00000235150	2.82	0.26	0	3.36
ENST00000235180	0.2	0.13	0.32	0.11
ENST00000235307	0.93	0.84	1.3	0.94
ENST00000235310	0	0	0	0
ENST00000235329	18.27	17.7	20.75	16.52
ENST00000235332	3.76	4.71	3.97	3.92
ENST00000235345	7.61	6.97	8.98	8.78
ENST00000235347	0	0	0	0
ENST00000235349	0	0	0	0
ENST00000235372	0.25	1.2	0	0.34
ENST00000235382	10.56	9.29	13.16	12.91
ENST00000235453	1.01	0.47	1.27	0.76
ENST00000235521	3.16	2.84	2.94	3
ENST00000235532	1.13	2.78	5.94	2.33
ENST00000235547	0	0	0	0
ENST00000235628	0	0	0	0
ENST00000235739	0	0	0	0
ENST00000235790	7.23	5.05	6.28	7.28
ENST00000235835	21.15	23.78	21.52	26.42
ENST00000235878	0.19	0.15	0.44	0
ENST00000235932	1.37	2.33	0	1.05
ENST00000235933	0	0	0	0
ENST00000235958	0	0	0	0
ENST00000236017	0.37	0	0	0
ENST00000236040	0.88	0.71	1.36	1.13
ENST00000236051	33.81	25.07	32.31	27.42
ENST00000236067	0	0	1.22	0
ENST00000236137	4.35	3.63	3.48	2.85
ENST00000236147	0.34	0.42	0.58	0.78
ENST00000236166	0	0	0	0
ENST00000236192	3.28	3.27	3.55	3.82
ENST00000236255	0	0	0.15	0
ENST00000236273	12.88	12.26	12.27	10.58
ENST00000236342	0	0	0	0
ENST00000236412	0.27	0.42	0.33	0.4
ENST00000236495	0.26	0.32	0	0
ENST00000236671	131.17	122.94	171.84	121.92
ENST00000236693	0	0	0	0
ENST00000236698	0	0	0	0.51
ENST00000236709	0.05	0	0	0
ENST00000236826	0	0	0	0
ENST00000236850	0	0	0	0.29
ENST00000236877	0.19	0.26	0.49	0.36
ENST00000236914	7.97	6.88	5.94	6.86
ENST00000236918	0	0	0	0
ENST00000236925	0	0	0	0
ENST00000236937	0.17	0	0	0
ENST00000236938	0	0	0	0
ENST00000236957	119.04	157.19	85.59	160.28
ENST00000236959	68	68.39	50.11	57.35
ENST00000236979	0	0	0	0
ENST00000236980	6.71	4.36	5.07	4.62
ENST00000237014	0.21	0	0	0
ENST00000237019	1.67	1.96	0.63	1.02
ENST00000237163	0.27	0.19	0.28	0.35
ENST00000237172	6.46	3.8	4.35	6.05
ENST00000237186	0	0	0	0
ENST00000237201	0	0	0	0
ENST00000237247	0	0	0	0
ENST00000237264	1.87	1.79	2	2.45
ENST00000237275	0	0	0	0
ENST00000237281	4.79	3.15	4.34	3.95
ENST00000237283	0.8	1.18	1.1	0.8
ENST00000237289	8.06	7.95	6.13	6.73
ENST00000237305	13.55	10.57	16.53	12.24
ENST00000237316	0.17	0.16	0	0
ENST00000237353	0.14	0.11	0.24	0
ENST00000237364	0.78	0.77	0.91	0.61
ENST00000237380	4.54	4.29	4.21	4.29
ENST00000237449	0	0.06	0	0.08
ENST00000237455	13.46	14	15.33	13.41
ENST00000237500	59.55	53.25	63.64	62.82
ENST00000237512	0.36	1.1	2.11	0.73
ENST00000237527	0	0	0	0
ENST00000237530	130.24	113.6	115.88	94.5
ENST00000237536	10.74	13.74	12.37	14.03
ENST00000237596	10.88	10.96	14.31	12.83
ENST00000237612	14.88	14.74	14.23	19.97
ENST00000237623	28.9	33.71	15.77	18.95
ENST00000237642	1.19	1.26	1.04	1.91
ENST00000237653	0.21	0.53	0	0
ENST00000237654	107.72	133.65	118.86	162.92
ENST00000237696	7.08	6.01	7.35	6.22
ENST00000237724	0	0	0	0
ENST00000237822	9.89	9.27	9.5	8.67
ENST00000237837	0	0	0	0
ENST00000237841	0	0	0	0
ENST00000237853	13.74	13.77	20.23	17.77
ENST00000237858	93.59	93.53	87.68	92.45
ENST00000237889	61.91	56.6	49.84	48.69
ENST00000237937	11.5	9.07	9.29	9.65
ENST00000238018	1.2	1.96	1.27	2.35
ENST00000238044	0	0	0	0
ENST00000238081	207.21	184.88	170.93	186
ENST00000238091	0	0	0	0
ENST00000238112	32.18	28.27	30.47	30.89
ENST00000238138	0.68	0.13	0.71	0.65
ENST00000238146	9.36	8.86	9.66	8.79
ENST00000238156	8.79	9.31	5	6.19
ENST00000238181	0	0.7	0	0
ENST00000238248	0	0	0	0
ENST00000238256	6.91	7.48	6.92	7.94
ENST00000238341	0.54	0	0	0
ENST00000238379	1.46	2.47	2.45	2.97
ENST00000238477	2.9	3.59	4.08	3.39
ENST00000238483	0	0.01	0.06	0.06
ENST00000238497	10.53	7.37	11.79	12.21
ENST00000238508	0	0	0	0
ENST00000238558	0.07	0.07	0.36	0.09
ENST00000238561	2.59	1.68	2.93	1.73
ENST00000238570	0	2.97	2.1	0.42
ENST00000238571	0	0	0	0
ENST00000238607	0	0	0	0
ENST00000238609	25.67	20.31	28.58	23.57
ENST00000238616	15.71	14.2	17.53	18.34
ENST00000238618	3.69	2.53	1.34	2.83
ENST00000238628	0	1.22	1.14	0
ENST00000238633	0	0	0	0
ENST00000238638	0	0	0	0
ENST00000238647	12.93	14.42	12.87	9.69
ENST00000238651	11.16	8.07	13.32	9.51
ENST00000238662	0.46	1.06	2.28	0.96
ENST00000238667	3.16	3.71	2.77	3.92
ENST00000238671	0	2.81	0	0
ENST00000238682	0.53	0.57	1.34	0.55
ENST00000238686	0.12	0	0.09	0
ENST00000238688	7.41	11.57	5.29	5.87
ENST00000238699	0	0	0	0.04
ENST00000238709	0	0	0	0
ENST00000238714	4.18	5.09	5.83	6.63
ENST00000238721	2.94	2.08	2.83	4.55
ENST00000238738	42.33	35.87	44.77	45.29
ENST00000238788	30.06	22.17	38.88	24.81
ENST00000238789	5.69	5.41	6.33	5.92
ENST00000238823	21.56	16.2	25.51	20.44
ENST00000238831	4.14	4.14	4.6	4.72
ENST00000238855	2.34	3.81	3.74	2.7
ENST00000238856	14.4	12	14.35	12.96
ENST00000238875	5.03	4.54	6.34	7.27
ENST00000238892	19.48	14.71	15.84	15.01
ENST00000238918	0	0	0	0
ENST00000238936	2.62	2.75	2.25	2.54
ENST00000238961	5.36	4.73	4.22	5.16
ENST00000238983	0	0	0	0
ENST00000238994	5.71	12.22	8.17	16.03
ENST00000239007	4.67	5	4.48	9.86
ENST00000239026	7.29	7.88	1.69	4.53
ENST00000239032	0	0	0	0
ENST00000239117	0	0	0	0.31
ENST00000239125	0.36	0.23	0.44	0.08
ENST00000239144	3.71	3.99	4.28	4.62
ENST00000239151	5.73	6.58	7.96	6.98
ENST00000239165	10.05	6.73	8.47	9.1
ENST00000239174	0	0	0	0
ENST00000239223	29.31	51.58	21.94	40
ENST00000239231	19.26	16.15	19.52	17.08
ENST00000239243	15.43	11.77	16.35	9.85
ENST00000239316	88.91	58.35	92.61	55.87
ENST00000239347	0	0	0	0
ENST00000239367	36.29	34.33	26.69	31.55
ENST00000239374	0.23	0.13	0.11	0.14
ENST00000239440	2.76	4.33	3.91	4.2
ENST00000239444	0.09	0.07	0.15	0
ENST00000239446	0.08	0.06	0.09	0.11
ENST00000239449	0.14	0.14	0.63	0.19
ENST00000239450	0	0	0.03	0.01
ENST00000239451	0.25	0.15	0.88	0.04
ENST00000239457	0	0.88	1.31	1.25
ENST00000239461	0	0	0	0
ENST00000239462	0	0	0	0
ENST00000239468	0	0	0	0
ENST00000239587	0	0	0	0
ENST00000239614	1.11	0.16	1.76	0.93
ENST00000239666	34.08	37.78	37.89	32.55
ENST00000239690	5.22	4.15	3.6	5.38
ENST00000239715	0.02	0.09	0.06	0.03
ENST00000239761	0	0	0	0
ENST00000239830	2.16	2.13	4.2	0.98
ENST00000239849	0	0	0	0
ENST00000239852	0.36	0.32	0	0.16
ENST00000239859	0	0	0	0
ENST00000239860	0	0	0	0
ENST00000239878	12.86	10.52	21.93	17.03
ENST00000239882	19.59	20.33	22.22	19.72
ENST00000239891	11.92	7.44	10.59	10.33
ENST00000239893	0	0.63	0	0
ENST00000239906	8.31	8.34	8.17	9.48
ENST00000239926	0	0	0	0
ENST00000239938	1.17	1.43	1.84	1.34
ENST00000239940	35.36	36.34	45.45	42.83
ENST00000239944	45.15	37.27	55.8	44.39
ENST00000240050	3.24	1.79	1.54	2.41
ENST00000240055	3.56	3.87	4.25	3.65
ENST00000240079	15.29	11.34	17.47	17.12
ENST00000240093	3.28	2.95	4.58	4.36
ENST00000240095	0	0	0	0
ENST00000240100	80.39	68.71	82.32	71.56
ENST00000240101	8.1	5.97	7.11	6.15
ENST00000240123	0.5	0.65	1.19	0
ENST00000240132	0	0	0	0
ENST00000240139	1.11	2.3	1.2	1.54
ENST00000240159	0	0.43	0.86	1.04
ENST00000240185	52.65	47.67	44.36	43.78
ENST00000240189	0	0	0	0
ENST00000240285	25.96	16.6	30.47	25.02
ENST00000240304	5.52	1.33	2.08	3.6
ENST00000240306	2.15	2.64	3.55	2.12
ENST00000240316	10.82	8.65	9.4	9.47
ENST00000240328	1.11	1.17	2.48	0.75
ENST00000240333	0	0	0	0
ENST00000240335	0.18	0	0	0.11
ENST00000240361	0	0	0	0
ENST00000240364	2.78	2.97	4.17	3.25
ENST00000240423	10.24	7.01	8.04	8.35
ENST00000240487	0.01	0	0.33	0.8
ENST00000240488	12.07	11.85	7.56	9.67
ENST00000240499	0.86	0.72	0.97	0.93
ENST00000240587	0.86	1.11	1.32	1.25
ENST00000240615	0	0	0	0
ENST00000240617	1.18	0.57	0.95	1.34
ENST00000240618	0	0	0	0.15
ENST00000240619	0.03	0.15	0.11	0.24
ENST00000240636	0	0	0	0
ENST00000240651	6.61	6.67	4.81	4.05
ENST00000240652	0.23	0.43	0.22	0.06
ENST00000240662	0.21	0.23	0.17	0.35
ENST00000240687	0	0	0.07	0
ENST00000240691	0	0	0	0
ENST00000240719	0	1.47	1.48	0.26
ENST00000240727	0	0	0	0
ENST00000240731	0.37	0	0	0
ENST00000240851	11.16	15.42	15.58	15.55
ENST00000240874	0	0	0	0.09
ENST00000240922	14.17	9.64	11.97	10.72
ENST00000240986	0	0	0	0
ENST00000241001	0	0	0	0
ENST00000241014	3.64	4.16	5.83	5.48
ENST00000241041	0.25	0	0.15	0.5
ENST00000241051	4.63	5.78	4.06	3.95
ENST00000241052	40.68	40.42	38.34	46.71
ENST00000241069	0	0	0	0
ENST00000241071	0.27	0.13	0	0
ENST00000241124	0	0	0	0
ENST00000241125	0.21	0.07	0.09	0.13
ENST00000241256	0	0	0	0
ENST00000241261	2.67	1.25	4.64	2.17
ENST00000241274	0.02	0.02	0.09	0
ENST00000241305	0	0	0	0
ENST00000241312	0.01	0	0.01	0.01
ENST00000241337	0	0.3	0	0.27
ENST00000241356	0	0	0	0
ENST00000241391	0.5	0	0	0
ENST00000241393	0	0.74	0.63	0.04
ENST00000241416	1.75	1.98	1.74	2.63
ENST00000241436	1.84	3.26	3.12	5.08
ENST00000241453	0	0	0	0
ENST00000241463	1.71	2.08	1.68	1.76
ENST00000241502	0.92	0.81	1.02	1.15
ENST00000241527	1.2	0	0.8	1.71
ENST00000241600	16.91	20.09	18.09	11.76
ENST00000241651	0	0	0	0
ENST00000241704	76.21	65.78	85.69	71.02
ENST00000241802	0	0	0	0
ENST00000241808	0	0	0	0
ENST00000241891	0	0	0	0
ENST00000242057	20.06	8.95	23.69	19.6
ENST00000242059	38.98	34.72	39.85	46.33
ENST00000242066	0	0	0	0
ENST00000242067	1.28	2.02	2.45	0.91
ENST00000242104	0.17	0	0.61	0
ENST00000242108	1.62	2	1.31	1.75
ENST00000242109	0.04	0.02	0	0.05
ENST00000242140	0.06	0	0.09	0
ENST00000242152	0	0	0	0
ENST00000242159	1.38	1.65	1.84	1.36
ENST00000242208	1.1	2.33	0.64	1.52
ENST00000242209	57.19	57.36	62.25	59.68
ENST00000242210	3.57	1.75	0	2.28
ENST00000242248	1.85	2.52	3.05	2.98
ENST00000242249	0	0	0	0
ENST00000242257	14.23	9.44	11.88	8.88
ENST00000242261	2.05	1.5	2.09	1.59
ENST00000242275	7.15	6.44	11.06	9.43
ENST00000242285	0	0	0	0
ENST00000242310	0.01	0	0.01	0.04
ENST00000242315	0	0	0	0
ENST00000242317	0.26	0.09	0.21	0
ENST00000242323	8.78	9.18	10.09	11.25
ENST00000242351	44.68	24.66	42.81	23.69
ENST00000242365	3.7	4.38	3.76	3.79
ENST00000242375	0	0	0	0
ENST00000242462	0	0	0	0
ENST00000242465	88.29	57.76	50.27	52.82
ENST00000242480	0	0	0	0
ENST00000242505	2.51	1.94	1.65	1.76
ENST00000242576	9.76	5.18	6.88	6.27
ENST00000242577	176.54	156.21	166.03	174.11
ENST00000242591	11.06	10.73	7.09	8.37
ENST00000242592	4.94	5.36	6.58	5.56
ENST00000242607	0.05	0	0.09	0
ENST00000242630	0	0	0	0
ENST00000242719	14.38	13.42	17.2	14.39
ENST00000242728	0.37	0.27	0.57	0.13
ENST00000242729	0	0	0	0
ENST00000242737	0	0	0	0
ENST00000242770	1.5	0.85	3.19	0.36
ENST00000242776	23	16.37	20.42	14.98
ENST00000242783	10.07	10.5	9.83	7.67
ENST00000242784	89.05	98.12	98.73	98.73
ENST00000242786	0	0	1.85	1.89
ENST00000242796	0.79	0.64	0	0
ENST00000242804	0	0	0	0
ENST00000242810	2.8	2.68	3.1	3.03
ENST00000242819	0	0	0	0
ENST00000242827	18.78	16.22	17.68	17.03
ENST00000242839	2.45	3.48	3.24	2.11
ENST00000242848	5.61	3.46	3.79	4.74
ENST00000242872	0	1.16	0	0
ENST00000242994	0	0	0	0
ENST00000243040	3.81	0.62	7.66	3.38
ENST00000243045	11.56	9.95	11.25	7.72
ENST00000243050	0	0	0	0
ENST00000243052	0	0	0	0
ENST00000243056	6.2	5.42	8.38	5.5
ENST00000243077	42.24	51.56	52.4	53.95
ENST00000243082	0.04	0	0	0
ENST00000243103	0	0.02	0.12	0
ENST00000243108	2.95	2.24	1.97	2.7
ENST00000243112	9.17	7.98	5.48	5.83
ENST00000243152	0	0	0	0
ENST00000243167	0	0.25	0.17	0
ENST00000243182	2.81	2.32	0	0.43
ENST00000243186	0	0	0	0
ENST00000243189	0.24	1.08	0.83	0
ENST00000243213	0	0	0	0
ENST00000243219	0	0	0	0
ENST00000243222	0	0	0	0
ENST00000243253	40.89	31.23	44.88	33.12
ENST00000243286	0	0.15	0	0.46
ENST00000243297	0	0	0	0
ENST00000243298	0.06	0.02	0.03	0
ENST00000243300	0	0	0	0
ENST00000243314	0	0	0	0
ENST00000243325	5.14	4.58	6.91	4.07
ENST00000243326	5.15	4.27	5.13	5.97
ENST00000243344	3.74	4.79	3.12	4.36
ENST00000243346	9.4	2.61	13.22	3.58
ENST00000243347	0.69	0.3	1.08	0.81
ENST00000243349	0.15	0.08	0.18	0.05
ENST00000243389	3.11	3.6	3.66	3.04
ENST00000243440	2.62	1.04	3.75	1.41
ENST00000243457	2.43	0.94	2.62	1.73
ENST00000243498	13.56	10.58	10.68	8.48
ENST00000243501	5.21	5.05	5.71	5.45
ENST00000243562	0	0	0	0
ENST00000243563	59.13	84.19	53.64	59.82
ENST00000243578	2.93	2.26	3.36	2.08
ENST00000243583	2.38	0	1.04	0.02
ENST00000243611	0	0	0	0
ENST00000243639	0.03	0	0	0
ENST00000243643	0	0	0	0
ENST00000243644	1.44	1.31	1.56	2.22
ENST00000243662	0	0	0	0
ENST00000243673	0	0.02	0.04	0.05
ENST00000243706	0.94	1.04	0.67	1.01
ENST00000243776	12.91	14.04	19.32	12.06
ENST00000243786	0.62	0.53	1.11	1.17
ENST00000243806	0	0	0	0
ENST00000243810	0	0	0	0
ENST00000243878	2.21	1.95	1.7	0.89
ENST00000243893	0.37	0	0	0
[truncated: 178,254 more rows]

## Sheet: siPLANE.1 vs sictrl significant
transcript_id	NC-1.FPKM	NC-2.FPKM	si1-2.FPKM	si1-2.FPKM	log2FoldChange	p value
ENST00000435359	4.45	7.12	0	0	-11.5222	5.63e-14
ENST00000379902	4.62	9.83	0	0	-11.6943	8.77e-14
ENST00000542440	4.2	2.48	0	0	-11.3956	1.65e-13
ENST00000426808	0	0	19.7	13.88	11.2317	2.55e-13
ENST00000358808	0	0	3.43	7.95	11.593	4.02e-13
ENST00000397355	0	0	7.4	2.24	11.8843	4.15e-13
ENST00000337004	10.53	9.86	0	0	-11.1026	4.8e-13
ENST00000449139	0	0	12.53	7.61	11.2195	4.97e-13
ENST00000449870	0.03	0	8.88	4.44	8.80209	5.44e-13
ENST00000504123	0	0	4.66	1.93	11.3926	1.24e-12
ENST00000546802	0	0	8.57	4.5	11.0441	3.83e-12
ENST00000406961	2.05	2.95	0	0	-10.8155	8.63e-12
ENST00000570182	0	0	4.94	5.69	10.7149	1.12e-11
ENST00000560451	3.48	3.06	0	0	-10.6635	1.51e-11
ENST00000506126	0	0	26.93	24.54	10.5513	3.31e-11
ENST00000368841	0.01	0	2.42	3.22	8.62854	4.3e-11
ENST00000356331	0	0	1.7	1.53	10.4362	7.24e-11
ENST00000428599	1.67	5.71	0	0	-11.0931	1.08e-10
ENST00000586607	49.25	38.35	0	0	-10.3816	1.2e-10
ENST00000306481	2.67	3.22	0	0	-10.3611	1.32e-10
ENST00000341485	0	0.05	6.74	18.7	8.90275	2.04e-10
ENST00000538711	0	0	1.78	5.14	10.7965	2.85e-10
ENST00000392321	0	0	2.33	1.72	10.1581	5.24e-10
ENST00000514667	2.11	1.51	0	0	-10.1508	5.83e-10
ENST00000578101	2.43	3.1	0	0	-10.1025	6.99e-10
ENST00000368952	0	0	5.03	2.55	10.275	7.14e-10
ENST00000345512	0	0	2.62	2.63	10.052	8.28e-10
ENST00000369762	0.01	0.37	30.24	23.47	6.99068	1.01e-09
ENST00000258428	1.73	3.94	0	0	-10.351	1.04e-09
ENST00000536854	4.24	2.24	0	0	-10.1539	1.39e-09
ENST00000375279	0	0	1.52	1.22	9.91346	2.27e-09
ENST00000257070	0	0	1.76	2.26	9.93411	2.3e-09
ENST00000380469	5.09	3.74	0	0	-9.8635	3.52e-09
ENST00000379708	0	0	4.49	3.15	9.84887	4.13e-09
ENST00000361193	3.86	2.91	0	0	-9.82878	4.19e-09
ENST00000417128	0	0	3.8	2.85	9.80914	4.66e-09
ENST00000551568	0	0	1.86	1.16	9.85259	5.01e-09
ENST00000595470	28.57	26.68	0	0	-9.76119	5.03e-09
ENST00000393363	0	0	5.05	5.51	9.76282	5.26e-09
ENST00000424880	0	0	4.66	2.3	9.9514	5.29e-09
ENST00000455077	3.45	3.92	0	0.04	-7.06102	5.76e-09
ENST00000356249	0	0	1.33	1.16	9.71106	7.22e-09
ENST00000494055	1.98	2.9	0	0	-9.71965	9.81e-09
ENST00000361243	0.03	0	2.41	1.68	6.8394	9.89e-09
ENST00000441020	0.09	0	3.48	24.3	8.20536	1.03e-08
ENST00000393356	1.24	1.32	0	0	-9.62611	1.09e-08
ENST00000277465	4.42	2.46	0	0	-9.76635	1.13e-08
ENST00000277165	1.25	2.34	0	0	-9.80217	1.14e-08
ENST00000518679	4.45	2.36	0	0	-9.77893	1.21e-08
ENST00000394168	0	0	2.4	0.92	9.95102	1.32e-08
ENST00000382123	0	0	2.69	1.97	9.62813	1.34e-08
ENST00000298047	0	0	0.3	0.78	9.94035	1.8e-08
ENST00000591000	0	0	5.73	5.77	9.53803	1.85e-08
ENST00000587648	0	0	16.49	50.31	10.0343	2.14e-08
ENST00000411502	0	0	3.44	2.48	9.53694	2.25e-08
ENST00000599213	2.63	3.86	0	0	-9.53349	2.69e-08
ENST00000375368	1.41	1.04	0	0	-9.48248	2.91e-08
ENST00000600562	1.41	1.04	0	0	-9.48248	2.92e-08
ENST00000306285	2.62	0.79	0	0	-9.9806	2.96e-08
ENST00000367925	0	0	4.04	4.03	9.44953	3.05e-08
ENST00000553892	0	0	1.1	1.37	9.47442	3.08e-08
ENST00000439727	0.71	1.94	0	0	-9.81059	3.87e-08
ENST00000571640	0	0	5.22	7.16	9.44991	4.07e-08
ENST00000593628	5.04	2.41	0	0	-9.60034	4.18e-08
ENST00000371893	0	0	1.86	5.1	9.81039	4.37e-08
ENST00000379059	0	0	1.05	1.92	9.5381	4.55e-08
ENST00000562090	0	0	2.05	1.65	9.38736	4.56e-08
ENST00000352127	3.66	2.25	0	0	-9.44694	4.91e-08
ENST00000406341	0.08	0	6.35	2.56	6.64238	5.05e-08
ENST00000379344	0	0	1.55	1.63	9.33725	5.6e-08
ENST00000585024	0	0	12.58	72.1	10.378	5.67e-08
ENST00000592529	2.34	2.08	0	0	-9.29979	6.45e-08
ENST00000438133	4.45	3.7	0	0	-9.30049	6.72e-08
ENST00000596951	0	0.04	3.87	3.5	6.86027	7.4e-08
ENST00000402364	0.39	0.42	0	0	-9.26374	7.8e-08
ENST00000545021	0	0	2.19	2.3	9.23505	9.48e-08
ENST00000347699	2.88	1.19	0	0	-9.5172	9.68e-08
ENST00000377991	0	0	2.3	1.67	9.23466	1.11e-07
ENST00000452041	0	0	2.87	3.15	9.20427	1.14e-07
ENST00000373245	3.35	2.33	0	0	-9.23368	1.16e-07
ENST00000426788	3.02	1.08	0	0	-9.56116	1.2e-07
ENST00000409296	0	0	1.53	2.35	9.26732	1.22e-07
ENST00000265651	0	0	2.22	4.02	9.33314	1.25e-07
ENST00000555044	3.15	1.91	0	0	-9.24377	1.38e-07
ENST00000398888	0	0	1.08	2.08	9.35526	1.41e-07
ENST00000261641	1.67	0.92	0	0	-9.26204	1.52e-07
ENST00000429772	4.74	4.07	0	0	-9.15036	1.61e-07
ENST00000450592	7.46	3.99	0	0	-9.26228	1.61e-07
ENST00000538570	1.01	0.92	0	0	-9.14039	1.68e-07
ENST00000232744	2.6	4.01	0	0	-9.18118	1.83e-07
ENST00000535751	3.52	6.41	0	0	-9.23296	1.89e-07
ENST00000367796	0.53	1.53	0	0	-9.49154	2.12e-07
ENST00000283684	0.7	1.5	0	0	-9.29128	2.16e-07
ENST00000374707	0.72	0.87	0	0	-9.10927	2.24e-07
ENST00000393643	0	0	0.61	1.06	9.16261	2.94e-07
ENST00000361828	0	0	0.62	1.58	9.34226	3.06e-07
ENST00000407721	1.96	2.48	0	0	-9.06028	3.32e-07
ENST00000242786	0	0	1.85	1.89	9.04224	3.66e-07
ENST00000353250	0	0	5.91	1.87	9.35307	4.39e-07
ENST00000338356	1.05	0.59	0	0	-9.05829	5.12e-07
ENST00000356143	0	0	2.4	1.73	9.00761	5.24e-07
ENST00000436346	0	0	0.49	0.64	9.01212	5.27e-07
ENST00000448695	0	0	1.78	2.82	9.05523	5.31e-07
ENST00000436044	0	0	2.31	2.73	8.99712	5.38e-07
ENST00000426123	0.88	6.72	0	0	-10.0207	5.81e-07
ENST00000350435	0	0	14.03	9.41	9.00555	5.92e-07
ENST00000285850	0	0.01	1.82	3.87	9.11017	6.2e-07
ENST00000344196	0	0	1.99	0.34	9.72468	6.23e-07
ENST00000483888	0	0	0.65	0.48	8.98364	6.26e-07
ENST00000564093	1.27	0.34	0	0	-9.39187	6.34e-07
ENST00000447402	4.3	3.33	0	0	-8.96296	6.69e-07
ENST00000555743	15.92	13.34	0.28	0	-6.74973	7.72e-07
ENST00000334661	3.1	1.22	0	0	-9.11997	7.86e-07
ENST00000561610	0	0	5.02	4.47	8.9377	7.93e-07
ENST00000308149	0	0	2.4	0.38	9.73776	7.99e-07
ENST00000486715	3.65	0.7	0	0	-9.5864	8.03e-07
ENST00000478253	0	0	2.87	1.83	8.96623	8.51e-07
ENST00000449081	0	0	1.34	1.27	8.89978	1.01e-06
ENST00000398125	0	0.03	2.68	1.04	7.17981	1.08e-06
ENST00000321027	0.97	1.25	0	0	-8.89282	1.11e-06
ENST00000315808	0	0	2.7	2.32	8.88357	1.14e-06
ENST00000545652	0	0.03	4.72	1.8	7.17903	1.18e-06
ENST00000563459	0	0	3.02	0.71	9.30839	1.24e-06
ENST00000377988	1.13	1.51	0	0	-8.87014	1.36e-06
ENST00000544185	5.6	2.07	0	0	-9.05216	1.41e-06
ENST00000392221	4.14	13.04	0	0	-9.11971	1.44e-06
ENST00000398803	0	0	1.22	2.62	8.98873	1.44e-06
ENST00000381461	1.04	0.45	0	0	-8.97893	1.5e-06
ENST00000313695	0	0	2.99	0.62	9.35411	1.55e-06
ENST00000409659	5.11	4.45	0	0.14	-6.05927	1.57e-06
ENST00000360351	0.32	0.67	0	0	-8.92132	1.81e-06
ENST00000555082	0	0	2.91	1.1	8.98995	1.9e-06
ENST00000394519	4.05	0.69	0	0	-9.4104	2.25e-06
ENST00000397136	0	0	2.62	1.99	8.78277	2.41e-06
ENST00000371564	0	0	0.91	0.44	8.86782	2.41e-06
ENST00000358301	1.85	1.55	0	0	-8.75787	2.5e-06
ENST00000373946	1.16	0.55	0	0	-8.85764	2.69e-06
ENST00000374263	0	0	2.82	1.02	8.95126	2.7e-06
ENST00000492112	1.65	5.95	0	0	-9.07079	2.76e-06
ENST00000375415	1.33	0.88	0	0	-8.74786	3.21e-06
ENST00000257766	0	0	0.41	2.24	9.27544	3.44e-06
ENST00000415080	0.37	1.4	0	0	-9.0412	3.45e-06
ENST00000443197	0	0	2.47	0.52	9.11872	3.66e-06
ENST00000417955	2.26	0.37	0	0	-9.30508	3.71e-06
ENST00000543663	0	0	3.08	0.94	8.96032	3.76e-06
ENST00000456801	0.8	1.14	0	0	-8.71542	3.82e-06
ENST00000465671	0.8	1.14	0	0	-8.71542	3.82e-06
ENST00000396085	0.32	0.43	0	0	-8.7037	3.83e-06
ENST00000560523	3.26	5.75	0	0	-8.73823	4.38e-06
ENST00000016946	1.32	0.26	0	0	-9.13439	4.4e-06
ENST00000513042	0.1	0.03	2.75	1.42	4.98983	4.86e-06
ENST00000409694	0.32	0.44	0	0	-8.66505	4.98e-06
ENST00000432670	0	0	1.22	1.74	8.68127	5.13e-06
ENST00000256830	0	0	0.91	2.76	8.89132	5.37e-06
ENST00000314146	1.68	4.38	0	0	-8.80686	5.8e-06
ENST00000350437	0.63	1.99	0	0	-8.87394	5.83e-06
ENST00000412477	2.45	2.58	0	0	-8.61474	6.1e-06
ENST00000523522	1.42	10.68	0	0	-9.34055	6.29e-06
ENST00000456310	0	0	1.66	1.85	8.60965	6.6e-06
ENST00000416670	0.05	0	1.9	1.5	6.03249	6.73e-06
ENST00000265371	0.01	0	0.08	10.63	11.5208	6.8e-06
ENST00000359787	0	0	3.28	5.99	8.67277	7.43e-06
ENST00000276201	0.62	5.67	0	0	-9.42573	7.46e-06
ENST00000397328	3.38	5.02	0	0	-8.61136	7.5e-06
ENST00000418129	0	0	1.35	0.78	8.62342	8.08e-06
ENST00000568960	4.5	1.91	0.06	0	-6.55225	8.2e-06
ENST00000313352	4.5	1.91	0.06	0	-6.55226	8.2e-06
ENST00000338963	0.39	0.76	0	0	-8.63549	8.96e-06
ENST00000346964	0	0	0.86	0.79	8.55491	9.03e-06
ENST00000439476	0	0	0.86	0.97	8.56047	9.14e-06
ENST00000353662	0	0	1.71	0.78	8.66401	9.26e-06
ENST00000559048	0.91	2.06	0	0	-8.66031	9.82e-06
ENST00000433274	0.74	4.23	0	0	-9.03861	9.94e-06
ENST00000361548	1.05	1.84	0	0	-8.59609	1.01e-05
ENST00000540698	0	0	9.52	0.5	9.85811	1.05e-05
ENST00000561678	0.46	3.94	0	0	-9.2402	1.11e-05
ENST00000488109	0	0	0.49	3.95	9.216	1.14e-05
ENST00000440410	3.11	1.34	0	0	-8.62336	1.23e-05
ENST00000331129	3.26	26.84	0	0	-9.16973	1.24e-05
ENST00000373658	1.45	0.33	0	0	-8.86343	1.24e-05
ENST00000524248	0	0	1.13	3.6	8.74773	1.26e-05
ENST00000376583	0	0	0.26	1.22	8.92799	1.28e-05
ENST00000592782	0	0	0.75	0.79	8.47116	1.44e-05
ENST00000418132	3.63	1.08	0	0	-8.70469	1.51e-05
ENST00000602022	0	0	1.68	1.01	8.50765	1.53e-05
ENST00000512853	2.49	1.61	0	0	-8.46333	1.65e-05
ENST00000338373	0	0	0.77	0.67	8.44783	1.65e-05
ENST00000423270	0.02	11.53	0	0	-12.0098	1.67e-05
ENST00000570551	0	0	9.38	7.81	8.44633	1.68e-05
ENST00000341761	0	0	1.44	0.43	8.6848	1.7e-05
ENST00000580805	0	0	1.21	1.84	8.48147	1.71e-05
ENST00000381022	0	0	1	0.25	8.72614	1.92e-05
ENST00000497048	1.53	1.55	0	0	-8.39793	1.97e-05
ENST00000554439	0	0	0.99	1.71	8.46722	2.03e-05
ENST00000393349	1.6	1.5	0	0	-8.38286	2.13e-05
ENST00000421882	1.88	0.57	0	0	-8.626	2.17e-05
ENST00000262288	7.77	9.32	0.44	0.77	-3.8958	2.27e-05
ENST00000403703	0.83	1.25	0.02	0	-6.26298	2.31e-05
ENST00000415654	0	0.11	6.01	1.26	5.80669	2.33e-05
ENST00000318672	1.86	1.22	0	0	-8.38637	2.49e-05
ENST00000535822	1.51	2.04	0	0	-8.3632	2.63e-05
ENST00000264758	2.06	0.33	0.01	0	-8.84225	2.74e-05
ENST00000368295	0.02	0	1.24	4.75	6.73989	2.77e-05
ENST00000560939	0	0	0.82	1.85	8.47467	2.86e-05
ENST00000518587	13.4	4.12	0	0	-8.55704	2.9e-05
ENST00000413922	4.27	4.57	0.28	0	-5.12147	3.05e-05
ENST00000521409	7.34	15.77	0	0	-8.42161	3.12e-05
ENST00000404969	3.25	2.32	0	0	-8.32097	3.33e-05
ENST00000403359	0.58	1.15	0	0	-8.39139	3.33e-05
ENST00000443797	0.98	0.51	0	0	-8.37252	3.34e-05
ENST00000538201	0	0	0.71	0.36	8.37704	3.44e-05
ENST00000545799	0.6	0.75	0	0	-8.29858	3.53e-05
ENST00000218089	0.61	0.62	0	0	-8.28384	3.64e-05
ENST00000551662	2.05	1.18	0	0	-8.3228	3.69e-05
ENST00000545954	2.39	1.6	0	0	-8.28806	3.94e-05
ENST00000441556	0	0	0.66	0.58	8.27404	3.99e-05
ENST00000586984	0	0	3.16	0.64	8.64673	4.26e-05
ENST00000352886	5.7	4.07	0	0.31	-5.05255	4.43e-05
ENST00000541801	0	0	1.22	1.79	8.28915	4.53e-05
ENST00000370612	0	0	1.51	2.26	8.28915	4.53e-05
ENST00000562363	12.36	4.77	0	0	-8.39121	4.64e-05
ENST00000536340	0.72	0.89	0	0	-8.23045	4.87e-05
ENST00000576201	0.08	0	2.52	2.79	5.7031	4.92e-05
ENST00000266252	0.63	1.84	0	0	-8.41901	5e-05
ENST00000050961	0	0	0.21	0.39	8.29585	5.29e-05
ENST00000301618	1.26	0.37	0	0	-8.45529	5.31e-05
ENST00000582717	0.7	2.91	0	0	-8.53409	5.39e-05
ENST00000418919	0.63	0.61	0	0	-8.19737	5.52e-05
ENST00000261266	0	0	0.58	0.46	8.20819	5.85e-05
ENST00000478974	0	0	2.02	1.43	8.20466	6.22e-05
ENST00000566113	1.83	2.18	0	0	-8.17702	6.33e-05

## Sheet: siPLANE.2 vs sictrl total
transcript_id	NC-1_FPKM	NC-2_FPKM	si2-1_FPKM	si2-2_FPKM
ENST00000000233	111.02	129.59	87.84	99.08
ENST00000000412	40.21	31.47	61.93	58.37
ENST00000000442	12.77	13.22	9.46	13.16
ENST00000001008	107.62	107.65	133.75	128.65
ENST00000001146	6.33	3.19	5.86	8.28
ENST00000002125	6.61	5.07	6.43	7.16
ENST00000002165	27.93	19.04	38.86	37.79
ENST00000002501	25.52	25.99	29.6	30.5
ENST00000002596	0.54	0.37	0.72	0.76
ENST00000002829	1.49	2.13	0.45	0.27
ENST00000003084	0	0	0	0
ENST00000003100	30.66	25.35	43.56	38.98
ENST00000003302	0.43	0.1	0.63	0
ENST00000003583	0	0	0	0.54
ENST00000003607	51.32	45.04	65.65	74.85
ENST00000003834	0	0	0	0
ENST00000003912	6.1	6.92	3.38	3.77
ENST00000004103	0.07	0	0.09	0
ENST00000004531	3.83	10.49	0	0
ENST00000004921	0	0	0	0
ENST00000004980	6.04	2.3	1.42	0.32
ENST00000004982	0	0.23	0.12	0.09
ENST00000005082	1.7	2.19	1.01	0.61
ENST00000005178	139.22	128.93	53.32	47.25
ENST00000005180	1.07	0	0.53	0.85
ENST00000005226	0.38	0.26	0.21	0.45
ENST00000005257	10.77	8.14	11.29	9.81
ENST00000005259	4.53	3.68	1.7	1.9
ENST00000005260	22.2	20.2	27.71	28.03
ENST00000005284	0	0	0	0
ENST00000005286	11.54	9.5	20.34	27.26
ENST00000005340	6.93	9.27	18.13	17.81
ENST00000005374	1.67	0.49	0.18	0.55
ENST00000005386	19.66	16.83	13.56	10.32
ENST00000005558	2.37	2.41	5.99	4.14
ENST00000005756	0	0	0	0
ENST00000005995	0	0	0	0
ENST00000006015	0	0	0	0
ENST00000006053	0.04	0	0.76	0.58
ENST00000006101	0.81	0.31	0.56	0.4
ENST00000006251	1.56	1.66	6.28	6.69
ENST00000006275	3.15	8.83	24.4	22.08
ENST00000006658	18.06	19.07	9.82	10.75
ENST00000006724	0	0.6	0.59	0
ENST00000006750	0	0	0	0
ENST00000006777	11.11	9.91	16.02	17.28
ENST00000006967	1.75	1.34	0	0.17
ENST00000007264	2.91	2.04	7.69	14.02
ENST00000007390	11.63	13.23	44.67	47.34
ENST00000007414	1.37	2.33	2.71	2.95
ENST00000007510	0.12	0.03	1.12	1.56
ENST00000007516	67.13	50.38	140.44	135.35
ENST00000007633	9.13	1.22	21.93	28.82
ENST00000007660	0.14	0	0	0
ENST00000007699	2.67	3.23	0.43	0.05
ENST00000007708	7.95	11.96	3.31	1.19
ENST00000007722	0.51	0	0.2	0
ENST00000007735	0	0	0	0
ENST00000007969	3.29	3.11	1.86	1.99
ENST00000008180	0.5	0.15	3.89	3.49
ENST00000008391	0	0	0	0
ENST00000008440	2.56	2.44	0.43	0.19
ENST00000008527	4.14	3.33	5.85	4.97
ENST00000008876	0	0	0	0
ENST00000008938	0	0	0.3	0
ENST00000009041	5.51	2.02	7.38	5.84
ENST00000009105	0	0	0	0
ENST00000009180	119.32	93.37	75.32	64.58
ENST00000009530	0.19	0	0	0
ENST00000009589	1379.95	1431.94	1270.6	1195.01
ENST00000010132	4.44	3.06	3.05	3.04
ENST00000010299	0	0	0	0
ENST00000010338	0	0	0	0
ENST00000010404	0	0	0.48	0
ENST00000011292	0	0	0	0
ENST00000011473	0	0	0.15	0.19
ENST00000011619	11.08	7.89	5.98	4.83
ENST00000011653	0.01	0	0	0.01
ENST00000011684	0.05	0	0	0
ENST00000011691	8.48	4.24	11.23	12.63
ENST00000011700	1.68	1.06	1.27	1
ENST00000011898	4.15	1.61	6.79	5.75
ENST00000011989	0.52	0.11	0	0.15
ENST00000012049	5.97	8.88	6.13	6.3
ENST00000012134	1.36	0	1.51	1.11
ENST00000012443	21.06	21.42	59.1	60.39
ENST00000013034	0	0	0	0
ENST00000013070	10.85	8.16	11.3	10.92
ENST00000013125	14.39	13.92	8.18	7.42
ENST00000013222	0.2	0.22	0.05	0.02
ENST00000013807	7.39	8.86	14.6	14.29
ENST00000013894	0	0.12	0.31	0
ENST00000014914	63.64	73.04	35.62	32.02
ENST00000014930	25.98	24.43	37.25	35.41
ENST00000014935	0	0	0	0
ENST00000016171	9.13	7.47	12.45	11.79
ENST00000016913	0	0	0	0
ENST00000016946	1.32	0.26	5.63	4.62
ENST00000017003	16.61	19.4	9.77	11.32
ENST00000019019	0.14	0.27	0	0.11
ENST00000019103	0	0	0	0
ENST00000019317	1.81	0.42	0.73	1.98
ENST00000020673	0	0	0	0
ENST00000020926	3.28	1.88	2.17	2.11
ENST00000020945	0.16	0.23	0.08	0.18
ENST00000021776	0	0	0	0
ENST00000022615	101.05	92.79	116.34	107.47
ENST00000023064	0	0	0	0.42
ENST00000023897	0	0	0	0
ENST00000023939	38.36	34.38	60.11	56.44
ENST00000024061	0	0	0	0.12
ENST00000025008	3.93	5.2	3.88	4.33
ENST00000025301	12.63	11.06	4	4.1
ENST00000025399	0	0	0.19	1.14
ENST00000025469	0	0	0	0
ENST00000026218	0.56	0.29	3.37	2.13
ENST00000027335	38.88	36.65	29.04	27.74
ENST00000028008	0	0	0	0
ENST00000029410	8.06	10.8	21.48	24.08
ENST00000031135	0	0	0	0
ENST00000031146	33.96	30.73	14.9	14.69
ENST00000033079	6.02	5.89	4	3.5
ENST00000034275	2.43	5.9	7.75	8.11
ENST00000035307	12.41	9.06	22.27	23.84
ENST00000035383	0	0	0	0
ENST00000037243	48.48	42.84	71.14	69.53
ENST00000037502	0	0	0	0
ENST00000037869	49.21	32.99	59.88	55.05
ENST00000038176	7.13	7.88	7.43	7.75
ENST00000039007	0.05	0	0	0
ENST00000039989	5.02	4.1	10.66	10.72
ENST00000040584	3.52	2.67	1.18	1.17
ENST00000040663	5.37	8.78	7.76	6.73
ENST00000040738	13.29	12.39	4.71	5.55
ENST00000040877	6.55	5.5	5.85	6.69
ENST00000042381	7.24	6.78	4.8	2.98
ENST00000042931	0	0	0	0.03
ENST00000043402	0.58	0	2.01	1.71
ENST00000044462	151.17	114.87	138.08	115.32
ENST00000045083	0	0.02	0	0.01
ENST00000045347	0	1.08	0.67	0
ENST00000046087	0	0	0	0
ENST00000046640	4.61	2.71	5.56	5.91
ENST00000046794	0	0	0	0
ENST00000050961	0	0	0	0
ENST00000052569	12.89	12.44	12.35	10.77
ENST00000052754	0	0	0	0
ENST00000053243	0	0	0	0
ENST00000053468	22.2	20.56	16.63	14.93
ENST00000053469	0	0	0	0
ENST00000053867	133.03	146.99	142.53	158.9
ENST00000054650	4.24	3.55	6.23	6.13
ENST00000054666	41.03	34.82	44.26	39.21
ENST00000054668	0	0	0	0
ENST00000054950	65.97	58.14	145.25	136.21
ENST00000055077	4.98	3.2	11.15	12.95
ENST00000055335	0.3	0.28	0.93	0.66
ENST00000055682	0.1	0.07	0.01	0.01
ENST00000056217	0.37	0.51	0.28	0.24
ENST00000056233	5.61	3.92	2.09	2.28
ENST00000057513	0	0.06	0.31	0.57
ENST00000060969	1.35	0.31	0.82	1.61
ENST00000061240	1.26	0.73	0.11	0.13
ENST00000062104	0	0	0	0.15
ENST00000064571	0	0	0	0
ENST00000064724	0.15	0.33	0	0
ENST00000064778	18.73	17.97	9.99	10.1
ENST00000064780	1.08	0.34	1.5	0.97
ENST00000066544	21.92	15.98	6.94	6.37
ENST00000070846	0	0	0.41	0
ENST00000072516	3.64	2.39	1.05	0.66
ENST00000072644	4.44	2.26	1.85	2.08
ENST00000072869	5.15	5.06	11.57	10.6
ENST00000074304	2.37	3.01	0.32	0
ENST00000075120	49.87	94.74	37.13	35.25
ENST00000075322	0	0	0.04	0
ENST00000075430	0.72	0.16	2.3	2.17
ENST00000075503	0.24	0.46	0.68	0.7
ENST00000078429	11.14	8.42	18.64	18.39
ENST00000078445	0.33	0.33	0.07	0
ENST00000078527	7.28	5	4.67	3.77
ENST00000080059	3.16	7.78	7.08	6.65
ENST00000081029	68.75	51.33	46.01	41.33
ENST00000082259	0.09	0	0	0.02
ENST00000082468	0	0	0.17	0
ENST00000083182	9.56	8.96	4.55	3.94
ENST00000084795	850.9	934.39	1001.48	984.34
ENST00000084798	19.49	19.16	8.78	7.11
ENST00000085068	13.54	11.83	12.23	15.69
ENST00000085079	7.08	10.63	13.24	14.89
ENST00000085219	0	0	0.31	0.2
ENST00000086933	0	0	0	0
ENST00000155093	0	0	0.88	0.43
ENST00000155674	10.88	13.46	4.84	0
ENST00000155840	0.26	0.39	0.15	0.25
ENST00000155858	0	0	0	0
ENST00000155926	0.34	0.12	0.04	0.14
ENST00000156084	0	0	0	0
ENST00000156109	11.56	12.6	14.96	13.91
ENST00000156471	23.79	20.31	13.06	13.01
ENST00000156476	0	0	0	0
ENST00000156499	0.18	0	0.06	0.2
ENST00000156626	1.85	0.86	2.34	2.3
ENST00000156825	0	0	0	0
ENST00000157600	6.69	4.59	7.75	7.48
ENST00000157812	133.68	88.39	150.31	148.08
ENST00000158009	0	0.06	0.11	0.11
ENST00000158149	2.66	2.08	0.7	1.16
ENST00000158166	0	0.19	0.17	0.15
ENST00000158526	0	0.44	1.03	0.87
ENST00000158762	0	0.05	0.02	0.05
ENST00000158771	7.27	5.88	5.93	5.63
ENST00000159060	0	0	0	0
ENST00000159087	2.38	3.28	2.43	3.23
ENST00000159111	3.32	3.82	2.46	2.91
ENST00000159647	0	0	0	0
ENST00000160262	1.78	1.42	0	0
ENST00000160298	3.83	4.42	2.02	2.01
ENST00000160373	1.98	2.54	0.67	0.94
ENST00000160382	0	0	0	0
ENST00000160713	0	0	0	0
ENST00000160740	0.21	0.61	0.36	0.42
ENST00000160827	29.3	35.8	40.49	33.07
ENST00000161006	0	0	0	0
ENST00000161559	14.64	11.57	6.04	6.24
ENST00000161863	10.69	10.33	6.08	5.4
ENST00000162023	0	0.81	0	0.95
ENST00000162044	10.7	7.07	18.6	18.02
ENST00000162330	2.63	1.87	11.52	5.1
ENST00000162391	8.21	9.19	4.52	5.26
ENST00000162749	114.47	123.86	129.16	133.97
ENST00000162863	13.71	13.05	1.48	2.4
ENST00000163416	29.67	24.85	17.13	15.92
ENST00000163678	9.31	5.51	2.13	2.15
ENST00000164024	3.76	4.28	3.42	4.8
ENST00000164133	3.82	4.12	6.01	6.55
ENST00000164139	0.25	0.19	0	0
ENST00000164227	15.33	14.58	30.53	27.71
ENST00000164247	0.31	0	0	0
ENST00000164305	7.18	6.96	6.77	5.68
ENST00000164640	0.98	1.04	0.67	0.77
ENST00000165086	3.71	11.94	0.75	0
ENST00000165524	0	0	0	0
ENST00000165698	0	0.8	0.4	0
ENST00000166133	0	0	0	0.43
ENST00000166139	41.42	34.84	89.03	89.59
ENST00000166244	0	0	0	0.01
ENST00000166345	13.21	10.18	19.74	18.62
ENST00000166534	10.6	6.92	7.81	11.65
ENST00000167106	4.64	4.84	4.57	4.59
ENST00000167218	0.39	2.73	2.25	3.84
ENST00000167462	2.14	1.47	0	0.64
ENST00000167586	0	0	0	0
ENST00000167588	1.16	0.78	3.36	2.53
ENST00000167825	0	0	0	0
ENST00000168148	0	0	0	0
ENST00000168216	33.97	29.87	62.21	62.97
ENST00000168712	0	0	0	0
ENST00000168869	0	0	0	0.15
ENST00000168977	0	0	0	0
ENST00000169293	0.03	0	0	0
ENST00000169298	2.65	4.11	3.03	4.3
ENST00000169551	6.74	3.27	17.72	12.02
ENST00000169565	0	0	0	0
ENST00000170150	0.04	0	0	0
ENST00000170168	4.39	5.13	6.55	6.24
ENST00000170447	9.93	8.43	10	8.34
ENST00000170564	6.45	5.97	4.03	3.49
ENST00000170630	0	0	3.33	2.68
ENST00000171000	0	0	0.07	0.05
ENST00000171111	2.06	1.56	9.91	12.85
ENST00000171214	0	0	0	0
ENST00000171757	0	0	0	0
ENST00000171887	6.72	12.61	2.76	3.42
ENST00000172229	0.52	0.27	0.05	0.27
ENST00000172853	0.01	0	0	0
ENST00000173229	0	0	0.8	0
ENST00000173527	14.89	14.62	18.26	15.01
ENST00000173785	0	1.44	5.37	3.32
ENST00000173898	0.25	0	0	0.18
ENST00000174618	8.02	10.37	7.81	8.98
ENST00000174621	0	0.58	0	0
ENST00000174653	0	0	0	0
ENST00000175091	123.48	104.71	128.23	114.46
ENST00000175238	0	0	0	0
ENST00000175506	0.76	0.43	0.3	0
ENST00000175756	7.85	13.12	10.28	8.34
ENST00000176183	0.2	0.62	0.13	0.19
ENST00000176195	0	0	0.36	0
ENST00000176643	0	0.84	44.79	43.03
ENST00000176763	4.36	4	4.06	4.41
ENST00000177648	1.73	0.79	1.6	0.73
ENST00000177694	0	0	0	0
ENST00000177742	4.44	4.15	14.56	10.16
ENST00000178638	171.99	143.72	165.24	178.45
ENST00000178640	9.69	14.43	9.73	9.96
ENST00000179259	14.46	10.37	16.71	18.21
ENST00000179765	0	0	0	0
ENST00000179882	0.87	0	0.04	0
ENST00000180166	0.26	0.29	0	0
ENST00000180173	0	0	0.29	0.14
ENST00000181383	0.28	0.19	1.07	1.37
ENST00000181796	0	0	0	0
ENST00000181839	3.83	3.28	2.83	2.98
ENST00000182096	10.85	9.75	4.05	3.77
ENST00000182290	0	0	0	0
ENST00000182377	0	0	0	0
ENST00000182527	10.64	11.77	7.21	8.07
ENST00000183605	0	0	0.04	0.05
ENST00000184183	0	0	0	0
ENST00000184266	74.43	68.58	240.79	227.01
ENST00000184956	13.44	14.42	7.35	7.05
ENST00000185150	28.62	23.44	31.41	29.61
ENST00000185206	0	0	0	0
ENST00000185907	0.38	0.12	0.39	0.57
ENST00000186436	16.05	17.28	8.34	9.4
ENST00000187397	0	0	0	0
ENST00000187608	0.14	0	0	0
ENST00000187762	0.67	0.72	0.88	0.73
ENST00000187830	28.47	15.21	1.18	0.52
ENST00000187879	0	0	0	0.19
ENST00000187910	0	0	0	0
ENST00000188312	1.07	0.3	0.66	0.71
ENST00000188376	0.63	0	8.08	7.03
ENST00000188403	0	0.25	0	0.5
ENST00000188790	0	0	0	0
ENST00000189444	13.49	15.4	21.08	21.5
ENST00000189978	0	0	0	0
ENST00000190165	0.08	0	0	0.06
ENST00000190611	0.53	0.45	0.11	0.15
ENST00000190983	16.26	7.92	18.41	18.15
ENST00000191018	74.82	65.05	26.93	28.3
ENST00000191063	0	0	0.81	0.58
ENST00000192314	0.13	0.13	0.13	0.19
ENST00000192788	7.99	7.39	3.34	3.9
ENST00000193029	0.35	0.6	0.15	0
ENST00000193322	5.38	4.12	7.58	6.45
ENST00000193391	0.03	0.02	0	0
ENST00000193403	91.7	96.11	88	94.43
ENST00000194097	0	0	0	0
ENST00000194118	3.28	5.7	15.52	17.23
ENST00000194130	0	0	0	0
ENST00000194152	0.1	0.26	0.06	0
ENST00000194155	1.3	0.99	1.91	2.05
ENST00000194214	4.4	7.72	17.33	14.34
ENST00000194530	19.78	17.45	13.74	14.98
ENST00000194672	0.57	0	0.14	0.21
ENST00000194871	1.12	0	0.04	0.68
ENST00000194900	0	0	0	0
ENST00000195173	0	0	0	0
ENST00000195455	0	0	0	0
ENST00000195649	0	0	0	0
ENST00000196061	40.24	33.39	36.97	39.29
ENST00000196169	1.79	1.68	0.29	1.01
ENST00000196371	0.19	0.11	0.22	0.11
ENST00000196482	2.94	3.74	3.85	3.81
ENST00000196489	3.4	2.73	2.13	2.52
ENST00000196548	0.4	0.45	0.04	0.05
ENST00000196551	906.7	1133.63	1796.54	1820
ENST00000197268	2.19	2.69	1.06	0.63
ENST00000198536	1.17	0.14	0	0.37
ENST00000198765	4.19	0	0	0
ENST00000198767	13.33	8.55	13.11	12.16
ENST00000198801	0	0	0	0
ENST00000198939	1.65	0.91	2.1	1.18
ENST00000199280	0	0	0	0
ENST00000199320	11.38	10.89	7.02	6.11
ENST00000199389	49.59	53.98	32.84	31.12
ENST00000199447	0.04	0	0	0
ENST00000199448	0.02	0.03	0.03	0.03
ENST00000199706	24.61	16.22	98.69	85.17
ENST00000199708	8.49	10.13	6.97	6.16
ENST00000199764	161.71	114.05	98.96	106.93
ENST00000199814	19.09	19.15	16.98	15.8
ENST00000199936	0	0	0.08	0.12
ENST00000199940	1.69	1.48	0.93	1.28
ENST00000200135	2.97	2.94	6.96	6.11
ENST00000200181	2.54	1.49	0.4	2.11
ENST00000200307	0	0	0	0
ENST00000200453	16.14	22.64	21.31	24.37
ENST00000200457	8.24	8.54	27.38	28.55
ENST00000200557	0.68	0.76	0.47	0.33
ENST00000200639	23.61	24.82	36.01	35.63
ENST00000200652	0.64	0.29	0.61	0.58
ENST00000200676	0	0	0	0
ENST00000200691	0	0	0	0
ENST00000201015	1.06	0.45	0.54	0
ENST00000201031	10.07	9.02	5.55	6.26
ENST00000201586	91.43	123.23	54.14	54.87
ENST00000201647	0	0	0	0
ENST00000201943	0.14	0	0	0
ENST00000201961	0.98	0.93	0	0.21
ENST00000201963	0	0	0	0
ENST00000201979	0	0	0	0
ENST00000202017	5.95	6.31	23.38	21.91
ENST00000202028	7.75	14.65	11.58	13.51
ENST00000202556	4.78	5.11	2	2.25
ENST00000202578	0	0	0	0
ENST00000202625	0	0	0	0
ENST00000202677	11.86	9.12	1.76	2.07
ENST00000202773	819.3	944.04	854.84	792.67
ENST00000202816	14.44	11.64	7.31	7.45
ENST00000202831	0	0.28	0.27	0
ENST00000202834	132.35	140.61	109.86	100.53
ENST00000202917	26.62	5.04	5.75	11.25
ENST00000202967	0.64	1.39	0.43	0.64
ENST00000203001	17.64	8.99	18.05	16.59
ENST00000203166	4.42	5.59	3.15	2.54
ENST00000203407	49.04	47.11	97.01	104.65
ENST00000203556	2.13	1.65	2.07	1.93
ENST00000203616	0	0	2.76	2.07
ENST00000203629	0	0	0.14	0
ENST00000203630	19.8	10.65	94.95	91.94
ENST00000203664	2.16	2.25	0.98	1.1
ENST00000204005	0	0.01	0	0
ENST00000204307	0	0	0	0
ENST00000204517	4.91	7.68	6.46	5.39
ENST00000204549	8.65	10.49	8.67	10.16
ENST00000204566	35.08	42.84	51.15	47.78
ENST00000204604	0.39	0.44	0	0
ENST00000204615	0	0	0	0
ENST00000204637	0.35	0	0.32	0
ENST00000204679	19.87	21.96	43.79	44.43
ENST00000204726	0	0	0.13	0.27
ENST00000204801	0	0	0	0
ENST00000204961	13.11	14.22	10.67	11.46
ENST00000205061	1.93	3.15	6.91	6.68
ENST00000205135	2.99	1.56	1.34	2
ENST00000205143	0.4	0.3	0.87	0.63
ENST00000205194	6.63	6.29	30.2	28.09
ENST00000205214	2.65	1.26	1.59	1.2
ENST00000205386	0	0	0	0
ENST00000205402	14.96	10.91	4.32	4.9
ENST00000205557	2.01	1.69	1.07	1.39
ENST00000205636	14.72	11.1	16.2	13.41
ENST00000205890	0.02	0.03	0	0.01
ENST00000205948	46.06	32.5	52.47	51.42
ENST00000206020	25.95	30.12	62.36	64.02
ENST00000206249	0	0	0	0
ENST00000206262	4.95	5.47	1.82	2.54
ENST00000206380	13.91	18.94	33.88	32.86
ENST00000206423	4.69	2.59	3.32	2.41
ENST00000206446	0	0	0	0
ENST00000206451	205.41	112.91	154.32	147.79
ENST00000206474	1.29	2.89	9.65	10.59
ENST00000206513	0	0	0	0
ENST00000206542	4.12	2.27	8.88	6.85
ENST00000206544	0.74	0.82	0	0
ENST00000206595	3.33	3.77	2.71	1.77
ENST00000206660	0	0	0	0
ENST00000206765	0.2	0.13	0.28	0.21
ENST00000207157	0.11	0	0	0
ENST00000207437	40.63	40.78	59.56	57.96
ENST00000207457	0	0	0	0
ENST00000207549	6.93	13.06	28.5	32.78
ENST00000207636	0.3	0.16	1.3	0.57
ENST00000207726	0	0	0	0
ENST00000207771	0	0	0	0
ENST00000207870	5.75	6.16	3.23	3.74
ENST00000209540	0	0	0	0
ENST00000209665	0	0	0	0
ENST00000209668	0	0	0	0
ENST00000209718	0	0.16	0.12	0.02
ENST00000209728	10.8	9.58	20.2	19.82
ENST00000209873	22.87	28.53	36.05	37.48
ENST00000209875	47.94	51.93	15.33	15.19
ENST00000209884	4.09	2.01	2.97	3.59
ENST00000209929	0	0	0	0
ENST00000210060	15.93	21.61	29.3	25.67
ENST00000210187	4.92	5.64	8.97	9.2
ENST00000210227	6	4.84	3.34	2.26
ENST00000210313	24.12	20.75	10.51	10.56
ENST00000210444	43.67	40.23	53.44	55.47
ENST00000210633	11.28	13.06	7.5	8.54
ENST00000211076	0	0	0	0
ENST00000211122	0	0	0	0
ENST00000211287	0.16	0.31	0	0.12
ENST00000211314	13.26	12.03	46.05	39.42
ENST00000211372	77.07	80.96	433.71	418.06
ENST00000211377	0	0	0	0
ENST00000211379	0	0	0	0
ENST00000211402	0	0	2.8	2.95
ENST00000211413	0	0	0.04	0
ENST00000211921	0	0.28	0	0
ENST00000211936	0.27	0	0.24	0.82
ENST00000211998	0	0	0.26	0.52
ENST00000212015	9.44	7.7	5.35	4.94
ENST00000212355	3.64	1.8	0.73	1.04
ENST00000214869	6.53	4.51	27.7	26.34
ENST00000214893	16.89	11.96	0.5	0.48
ENST00000215057	2.34	1.7	5.18	6.43
ENST00000215061	4.91	0	2.94	3.53
ENST00000215069	0	0	0	0
ENST00000215071	0.65	1.56	8.36	10.74
ENST00000215095	0	0	0	0
ENST00000215115	2.98	4.01	7.95	8.83
ENST00000215368	0.62	0.85	0.76	0.43
ENST00000215375	3.22	2.13	16.75	9.56
ENST00000215376	0.04	0.04	0.17	0.27
ENST00000215473	0	0	0	0
ENST00000215479	0	0	0	0
ENST00000215530	0	0	0	0
ENST00000215531	0	0	0	0
ENST00000215539	0	0	0.05	0.17
ENST00000215555	3.96	0.9	7.29	8.57
ENST00000215565	73.88	61.11	191.21	198.36
ENST00000215567	72.05	92.06	85.82	88.19
ENST00000215570	4.32	5.44	25.48	25.63
ENST00000215574	26.12	27.05	38.16	39.03
ENST00000215582	59.21	63.2	94.51	96.06
ENST00000215587	22.28	29.85	68.88	74.77
ENST00000215631	38.44	64.12	30.99	28.14
ENST00000215637	0	0	0	0
ENST00000215659	3.11	1.95	2.92	3.46
ENST00000215727	0	0	0	0
ENST00000215730	8.73	8.1	8.56	9.29
ENST00000215739	4.86	5.09	7.02	7.16
ENST00000215742	1.61	1.08	2.31	0.67
ENST00000215743	0	0	0	0.09
ENST00000215754	68.15	96.07	737.26	768.31
ENST00000215770	1.87	2.02	1.96	2.87
ENST00000215780	0	0	0	0
ENST00000215781	0	0	0	0
ENST00000215790	5.94	6.81	7.1	6.49
ENST00000215793	22.42	20.47	20.19	19.83
ENST00000215794	13.35	3.66	7.92	9.67
ENST00000215798	2.82	3.78	7.15	5.74
ENST00000215812	0	0	0	0
ENST00000215829	47.27	49.13	21.95	21.97
ENST00000215832	10.36	8.74	10.02	9.12
ENST00000215838	2.06	4.48	4.44	8.67
ENST00000215855	0	0.11	0	0
ENST00000215862	8.79	10.35	3.15	4.51
ENST00000215882	11.44	10.38	13.75	18.57
ENST00000215885	0	0	0	0
ENST00000215886	9.98	15.82	21.99	20.97
ENST00000215904	3.17	3.52	5.92	6.6
ENST00000215906	1.11	1.15	0.75	0.28
ENST00000215909	458.11	429.18	844.57	804.87
ENST00000215912	0.32	0.57	0	0.27
ENST00000215917	5.13	4.35	2.45	3.04
ENST00000215919	3.32	4.5	4.97	5.51
ENST00000215939	0	0	0	0
ENST00000215941	6.33	5.36	8.23	7.76
ENST00000215956	0	0.24	0.31	0.66
ENST00000215957	6.99	6.68	6.76	7.15
ENST00000215980	5.16	4.64	24.93	25.34
ENST00000216014	13.58	11.23	8.64	7.71
ENST00000216019	32.18	43.56	8.56	9.31
ENST00000216024	0.45	0.36	0.47	0.68
ENST00000216027	3.76	2.51	4.82	5.54
ENST00000216029	13.42	13.11	9.86	15.04
ENST00000216034	17.18	17.11	33.35	34.22
ENST00000216036	1.48	2.7	2.34	2.1
ENST00000216037	96.7	65.39	103.28	92.64
ENST00000216038	25.14	25.9	58.66	55.4
ENST00000216039	13.91	14.92	18.71	19.58
ENST00000216044	7.7	8.58	4.63	5.88
ENST00000216061	1.72	1.37	0.59	0
ENST00000216064	6.2	6.99	15.02	14.46
ENST00000216068	5.5	4.58	6.9	8.19
ENST00000216071	0	0	0	0
ENST00000216075	0	0	0	0
ENST00000216080	0	0	0	0.8
ENST00000216083	1.12	1.8	2.53	3.78
ENST00000216085	2.19	2.86	10.99	11.6
ENST00000216099	0.49	0.44	0.36	0.21
ENST00000216101	0	0	0	0
ENST00000216106	5.07	6.43	3.45	2.53
ENST00000216115	0.31	0.5	0.47	0.84
ENST00000216117	57.68	54.07	83.31	77.43
ENST00000216121	63.58	73.05	58.75	56.32
ENST00000216122	8.82	10.48	15.95	17.64
ENST00000216124	1.72	0.02	5.39	6.04
ENST00000216127	2.41	2.91	0.86	0.91
ENST00000216129	11.66	9.53	13	14.71
ENST00000216133	2.61	3.1	2.14	2.52
ENST00000216139	0.08	0.12	0	0.05
ENST00000216144	0.07	0	0.08	0.09
ENST00000216146	127.74	154.01	1550.61	1491.23
ENST00000216155	0	0	4	3.07
ENST00000216160	7.77	9.25	9.27	10.36
ENST00000216177	0	0	0	0
ENST00000216180	0.35	0.31	0.33	0.09
ENST00000216181	126.52	108.36	127.61	143.44
ENST00000216185	7.26	7.21	22.28	20.43
ENST00000216187	0	0	2.73	2.08
ENST00000216190	3.72	0	18.27	15.15
ENST00000216194	14.47	14.42	42.47	40.41
ENST00000216200	0	0	0	0
ENST00000216211	0	0	0	0
ENST00000216214	1.33	2.42	1.34	1.97
ENST00000216218	52.1	53.57	53.32	48.5
ENST00000216223	0	0	0.01	0.02
ENST00000216225	20.78	15.88	34.41	34.9
ENST00000216237	7.73	7.2	9.27	9.77
ENST00000216241	0	0	0	0
ENST00000216252	10.23	9.25	36.62	30.2
ENST00000216254	39.93	36.93	49.62	52.85
ENST00000216259	10.75	14.58	27.98	28.33
ENST00000216264	5.91	5.14	6.63	6.75
ENST00000216267	0	0.3	0	0
ENST00000216268	8.66	6.9	6.16	6.84
ENST00000216271	0.45	0.4	0.87	1.97
ENST00000216274	0	0	0	0
ENST00000216277	54.98	51.81	34.46	29.6
ENST00000216281	301.02	264.46	432.91	382.63
ENST00000216286	3.82	2.14	1.6	2.42
ENST00000216288	15.33	9.63	7.81	5.14
ENST00000216294	7.25	7.52	5.58	4.77
ENST00000216297	48.64	41.22	44.07	42.05
ENST00000216327	0	0	0	0
ENST00000216330	0.22	0	0	0
ENST00000216336	0	0	0	0
ENST00000216338	0	0	0	0
ENST00000216341	0	0	0	0
ENST00000216350	0	0	0	0
ENST00000216361	7.16	1.4	12.55	12.06
ENST00000216366	0.34	0	0.33	0.09
ENST00000216367	1.03	0	0.57	1.89
ENST00000216373	8.52	7.81	3.79	3.33
ENST00000216378	0.17	0.3	0.41	0.46
ENST00000216392	72.04	68.63	31.09	31.45
ENST00000216407	0	0	0	0
ENST00000216410	22.39	18.26	15.8	13.65
ENST00000216414	0	1.16	0.36	0
ENST00000216416	36.75	36.16	84.58	68.46
ENST00000216420	3.13	1.26	4.6	2.74
ENST00000216442	17.6	16.33	23.68	20.61
ENST00000216445	2.61	2.71	2.27	2.54
ENST00000216446	1.81	1.57	2.41	2.33
ENST00000216450	0	0	0	0
ENST00000216452	8.99	8.82	12.27	12.86
ENST00000216453	0	0	0	0
ENST00000216455	74.16	49.1	118.78	104.02
ENST00000216456	8.47	11.01	42	33.62
ENST00000216463	0.3	0.68	0.71	0
ENST00000216465	3.06	7.44	11.28	14.03
ENST00000216468	6.13	6.59	3.68	3.42
ENST00000216471	1.06	0.45	0.93	0.92
ENST00000216479	54.08	48.28	138.41	130.29
ENST00000216481	0	0	0	0
ENST00000216484	13.96	10.28	6.76	6.62
ENST00000216487	9.04	5.89	8.51	12.45
ENST00000216489	4.13	4.13	2.82	2.48
ENST00000216492	0.45	0.7	0.37	0.69
ENST00000216500	0.23	0	0.05	0.41
ENST00000216513	2.7	2.79	0.68	0.62
ENST00000216517	0.4	0	0.59	0.64
ENST00000216520	0	0	0.26	0.5
ENST00000216540	0	0	0	0
ENST00000216554	6.55	3.74	2.52	2.57
ENST00000216568	0	0	0	0
ENST00000216602	0.52	1.2	4.21	3.57
ENST00000216605	54.78	51.76	69	70.16
ENST00000216629	3.27	3.23	2.39	3.47
ENST00000216639	13.38	7.33	12.24	10.72
ENST00000216658	0	0	0	0
ENST00000216714	81.22	87.02	123.51	112.04
ENST00000216727	11.06	10.52	49.33	41.16
ENST00000216733	0	0	0	0
ENST00000216743	1.77	1.55	0.27	0
ENST00000216756	23.71	22.23	29.98	30.39
ENST00000216774	45.14	37.27	37.16	31.43
ENST00000216775	0	0	0	0
ENST00000216780	28.15	22.64	31.88	31.88
ENST00000216797	83.85	74.29	78.93	76.78
ENST00000216799	22.24	16.33	32.15	31.41
ENST00000216802	52.3	28.46	79.19	77.55
ENST00000216807	3.26	2.25	4.43	4.82
ENST00000216832	19.9	20.39	32.35	31.63
ENST00000216840	9.36	10.13	7.52	8.21
ENST00000216862	625.35	1023.26	334.64	335.61
ENST00000216877	3.89	7.84	0.27	2.49
ENST00000216879	0	0.6	2.98	1.79
ENST00000216923	4.4	5.33	2.64	6.67
ENST00000216927	0	0	0	0
ENST00000216951	22.72	21.88	62.71	59.23
ENST00000216962	75.85	58.47	110.88	114.67
ENST00000216968	45.51	55.14	58.66	56.29
ENST00000217026	35.98	32.61	51.26	50.93
ENST00000217043	0	0	0.17	0.14
ENST00000217073	0.13	0	0	0
ENST00000217074	3.63	5.88	2.92	3.37
ENST00000217075	0.47	0.28	0	0.34
ENST00000217086	0.95	1.65	0.53	0.5
ENST00000217109	17.34	17.55	12.42	13.67
ENST00000217121	0	0	0	0
ENST00000217130	0	0	0	9.78
ENST00000217131	73.2	63.16	146.79	151.87
ENST00000217133	0	0.02	0.15	0.15
ENST00000217159	3.15	2.38	1.96	2.47
ENST00000217162	0.71	0.51	0.79	0.45
ENST00000217169	0	0.94	1.06	1.61
ENST00000217173	1.35	0	1.89	2.03
ENST00000217182	6.91	6.62	74.25	69.84
ENST00000217185	0.8	0.9	0.83	2.11
ENST00000217188	0	0	0	0.04
ENST00000217195	6.14	5.98	7.52	8.51
ENST00000217224	0.2	0.1	0	0.1
ENST00000217233	16.44	13.56	44.17	53.01
ENST00000217244	10.07	6.12	7.18	4.31
ENST00000217246	0	0.01	0.13	0.06
ENST00000217254	0.49	0.66	0.87	1.05
ENST00000217260	0	0.03	0.06	0.02
ENST00000217270	0	0	0	0
ENST00000217289	7.1	6.27	4.3	4.64
ENST00000217305	0	0	0	0
ENST00000217315	1.55	1.66	0.32	0
ENST00000217320	0.32	0.44	0.13	0.32
ENST00000217333	0.1	0.19	0	0.47
ENST00000217381	4.8	6.24	6.75	7.14
ENST00000217386	0	0	0	0
ENST00000217398	0	0.18	0.81	0.1
ENST00000217402	68.84	60.95	98.72	100.55
ENST00000217407	2.79	2.13	1.2	1.24
ENST00000217420	0	0	0	0
ENST00000217423	0	0	0.37	0.32
ENST00000217425	0	0	0	0
ENST00000217426	97.9	134.99	193.28	198.65
ENST00000217428	0	0	0	0
ENST00000217429	22.92	24.22	30.19	29.33
ENST00000217446	32.82	34.51	25.97	23.22
ENST00000217455	3.77	5.32	9.5	10.74
ENST00000217456	47.35	39.5	89.26	81.28
ENST00000217515	1.6	1.33	0.54	0.45
ENST00000217652	54.33	45.62	183.27	155.88
ENST00000217740	0.12	0.1	0.07	0.09
ENST00000217800	1.66	0	0	0
ENST00000217885	0	0	0	0.11
ENST00000217890	2.13	0.7	1.48	1.32
ENST00000217893	14.71	10.86	29.7	24.39
ENST00000217901	14.66	14.31	24.02	24.02
ENST00000217905	0	0	0	0
ENST00000217909	28.33	32.19	18.84	17.56
ENST00000217926	0	0	0	0
ENST00000217939	0	0.01	0	0
ENST00000217957	0.73	0.55	0.73	0.53
ENST00000217958	29.82	27.68	36.84	32.25
ENST00000217961	4.15	3.26	3.11	3.37
ENST00000217964	0	0.85	1.05	0.55
ENST00000217971	96	83.37	131.41	130.98
ENST00000217999	0.14	0.34	0	0
ENST00000218004	0	0	0	0
ENST00000218006	0	0	0	0
ENST00000218008	0	0	0	0
ENST00000218032	0	0	0	0
ENST00000218054	0	0	0	0
ENST00000218056	2	1.74	6.25	6.48
ENST00000218068	0	0	0	0
ENST00000218075	0	0	0	0
ENST00000218089	0.61	0.62	0.21	0
ENST00000218099	0	0	0	0
ENST00000218104	1.15	1.15	1.01	0.99
ENST00000218147	1.18	0.51	0.42	0.69
ENST00000218176	0.97	1.71	0.89	0.93
ENST00000218197	3.31	2.19	1.22	1.18
ENST00000218200	3.62	3.68	1.54	2.16
ENST00000218224	0	0	0	0
ENST00000218230	8.53	10.72	19.42	27.02
ENST00000218249	0.71	0.54	0.09	0.17
ENST00000218316	0.09	0	0	0
ENST00000218328	14.1	9.05	0	0.34
ENST00000218340	2.3	2.09	2.92	3.1
ENST00000218343	0	0	0	0.15
ENST00000218348	35.13	31.67	43.49	45.43
ENST00000218364	26.71	21.31	29.5	25.17
ENST00000218388	41.32	46.88	182.33	183.62
ENST00000218432	0.8	0.15	0.04	0.43
ENST00000218436	0.08	0.03	0.04	0.05
ENST00000218439	2.91	1.43	27.01	25.31
ENST00000218507	1.18	0	1.78	1.49
ENST00000218516	27.65	22.15	51.21	48.87
ENST00000218548	0	0	0	0
ENST00000218652	5.21	4.4	5.81	5.23
ENST00000218721	0.07	0.07	0	0.27
ENST00000218758	0	0	0	0
ENST00000218789	0	0	0.08	0.38
ENST00000218867	0	0	0	0
ENST00000218981	0.12	0.88	0.48	1.06
ENST00000219022	0	0	0	0
ENST00000219054	0	0	0	0
ENST00000219066	13.2	16.72	42.11	37.07
ENST00000219069	2.43	2.65	3.94	4.98
ENST00000219070	0.51	0.14	0.19	0.09
ENST00000219084	0	0.15	1.71	1.08
ENST00000219091	2.14	4.23	6.66	7.27
ENST00000219097	0.06	0	16.35	15.76
ENST00000219139	5.46	6.12	6.88	7.22
ENST00000219150	0.4	0.5	0.3	0.43
ENST00000219151	0	0	0	0
ENST00000219162	0	0	0	0
ENST00000219168	8.12	12.97	6.94	7.31
ENST00000219169	7.64	9.36	17.28	16.95
ENST00000219172	10.58	10.7	9.93	9.37
ENST00000219197	0.07	0	0	0
ENST00000219204	39.79	39.74	42.02	41.18
ENST00000219207	4.92	3.71	3.97	3.16
ENST00000219235	0.22	0.39	0.04	0
ENST00000219240	4.53	3.16	6.74	7.03
ENST00000219244	0	0	0	0.43
ENST00000219251	0	0	0.11	0.12
ENST00000219252	39.75	36.45	51.01	49.96
ENST00000219255	0	1.11	0.62	0.38
ENST00000219271	6.86	6.94	6.36	6.02
ENST00000219281	14	14.24	31.05	29.4
ENST00000219299	2.11	2	1.38	1.51
ENST00000219301	0	0	0	0
ENST00000219302	5.32	5.57	32.97	32.94
ENST00000219313	73.71	57.31	86.36	85.91
ENST00000219315	0	0	2.56	3.26
ENST00000219320	4.58	3.71	5.84	6.36
ENST00000219322	0.61	0.52	0.59	1.66
ENST00000219334	0.08	0.02	0.3	0.2
ENST00000219343	5.51	4.06	6.88	5.9
ENST00000219345	3.12	4.04	6.45	6.81
ENST00000219368	21.14	21.62	12.51	16.21
ENST00000219400	11.67	10.55	19.73	21.39
ENST00000219406	0	0	0	0
ENST00000219409	0.85	0.2	0	0
ENST00000219431	0.44	0.84	1.52	1.31
ENST00000219439	6.52	5.25	6.89	6.18
ENST00000219454	0	0	0	0
ENST00000219473	38.55	36.5	30.15	28.12
ENST00000219476	0.11	0.52	0.37	0.51
ENST00000219478	1.21	1.11	0.62	0.38
ENST00000219479	91.26	110.14	221.98	220.59
ENST00000219481	14.39	16.59	22.66	27.91
ENST00000219535	0	0	4.68	3.99
ENST00000219542	2.68	3.08	10.51	12.52
ENST00000219548	33.74	34.61	58.33	66.24
ENST00000219551	0.67	1.29	0.64	0.3
ENST00000219593	0	0	0	0
ENST00000219596	0	0	0.16	0
ENST00000219599	0	0	0	0
ENST00000219611	5.56	7.29	16.19	17.17
ENST00000219638	0	0	0	0
ENST00000219660	0	0	0	0
ENST00000219689	4.08	3.7	1.65	1.61
ENST00000219700	1.39	0.01	0	0
ENST00000219746	5.04	4.22	1.32	2.52
ENST00000219758	0	0	0	0
ENST00000219771	0.73	0	3.14	1.38
ENST00000219782	3.71	8.93	24.14	22.72
ENST00000219789	2.32	3.47	25.84	26.23
ENST00000219794	15.94	18.81	11.51	14.06
ENST00000219797	11.8	13.16	17.41	18.95
ENST00000219821	0	0	0	0
ENST00000219833	0	0	0	0
ENST00000219837	8.61	5.96	7.48	6.92
ENST00000219869	0	0.36	0.31	0.26
ENST00000219905	0	1.58	0.99	1.69
ENST00000219919	0	0	0	0.02
ENST00000220003	8.7	9.32	12.98	12.2
ENST00000220058	12.72	12.53	12.62	13.53
ENST00000220062	0	0	0.03	0.07
ENST00000220166	1.17	1.09	3.51	2.15
ENST00000220244	9.62	8.12	0.7	1.33
ENST00000220325	9.17	6.6	10.96	11.2
ENST00000220420	0	0	0	0
ENST00000220429	5.21	3.64	3.5	0.98
ENST00000220446	0.81	0.1	0	0.32
ENST00000220478	0.14	0.11	0	0
ENST00000220496	3.13	3.37	8.94	8.24
ENST00000220507	38.17	34.21	10.29	11.68
ENST00000220509	14.54	10.66	13.51	13.64
ENST00000220514	5.91	4.7	10.36	8.32
ENST00000220531	5.46	5.13	5.14	4.8
ENST00000220562	10.68	8.77	10.69	10.77
ENST00000220584	12.56	7.72	53.04	57.3
ENST00000220592	14.3	9.75	3.66	4.56
ENST00000220597	0.07	0.05	0.02	0.04
ENST00000220616	0	0	0	0
ENST00000220659	1.84	2.99	5.86	6.02
ENST00000220669	0	2.11	2.6	4.02
ENST00000220676	0.1	0.03	0.02	0.03
ENST00000220751	6.59	5.96	6.96	7.68
ENST00000220763	2.82	2.91	6.12	5.93
ENST00000220764	40.13	31.79	35.27	38.16
ENST00000220772	11.11	9.04	5.47	5.26
ENST00000220809	0	0.49	0.64	0.88
ENST00000220812	0	0	0	0
ENST00000220822	3.31	2.49	4.48	4.19
ENST00000220847	6.56	6.74	4.61	4.88
ENST00000220849	202.02	199.83	202.88	186.38
ENST00000220853	44.12	41.09	25.5	22.61
ENST00000220856	0	0	0	0
ENST00000220876	0	0	0	0
ENST00000220888	0.53	0	0	0
ENST00000220913	19.32	16.09	12.01	11.9
ENST00000220931	4.17	2.83	2.45	2.84
ENST00000220940	0	0	0	0
ENST00000220959	11.71	11.62	0.91	0.35
ENST00000220966	3.8	2.54	13.96	14.35
ENST00000221086	3.6	3.18	1.97	2.09
ENST00000221114	43.24	34.51	47.67	40.37
ENST00000221130	0	0	7.38	65.29
ENST00000221132	14.34	13.92	13.85	14.93
ENST00000221138	25.05	23.17	47.27	45.07
ENST00000221166	0	0	0.11	0.15
ENST00000221200	38.07	32.14	14.3	12.51
ENST00000221214	0	0	0	0
ENST00000221222	0	0	0	0
ENST00000221232	0	0	0	0
ENST00000221233	22.05	32.43	44.02	42.28
ENST00000221249	4.14	0.52	6.68	7.01
ENST00000221264	1.51	0.22	1.04	1.79
ENST00000221265	34.34	32.63	42.16	43.39
ENST00000221266	0	0	0	0
ENST00000221283	20.5	21.09	30.37	32.44
ENST00000221307	3.72	4.82	10.67	10.21
ENST00000221315	0.49	0.53	0.27	0.42
ENST00000221327	1.07	0.48	0.94	0
ENST00000221347	11.58	7.68	5.14	6.27
ENST00000221355	0.85	0.27	1.43	0.9
ENST00000221363	0	0	0	0
ENST00000221399	0.05	0	0	0.04
ENST00000221403	0	0.68	0.34	0.18
ENST00000221413	33.3	35.79	59.64	62.92
ENST00000221418	175.93	173.62	138.13	139.49
ENST00000221419	3.06	3.28	18.29	18.2
ENST00000221421	0	0	0	0
ENST00000221431	9.44	13.91	20.42	22.34
ENST00000221444	0.03	0.05	0.02	0
ENST00000221448	16.05	17.46	43.41	41.07
ENST00000221452	0	0	0	0
ENST00000221455	6.99	12.65	9.32	12.62
ENST00000221459	4.04	9.17	4.66	6.48
ENST00000221462	7.79	8.25	14.85	16.29
ENST00000221466	0.56	0.93	2.46	3.16
ENST00000221476	0	0	0	0
ENST00000221480	0.99	0.94	2.89	2.84
ENST00000221481	0	0	0	0
ENST00000221485	0.79	0.67	0.2	0.22
ENST00000221486	25.57	21.09	37.19	41.83
ENST00000221494	15.67	17.96	20.46	20.54
ENST00000221496	0.58	0.85	1.13	2.28
ENST00000221498	1.17	0.62	0.19	0.29
ENST00000221504	1.87	2.97	4.99	4.85
ENST00000221515	0	0	0	0
ENST00000221538	0	0	0	0
ENST00000221543	9.12	9.62	14.64	13.73
ENST00000221554	3.11	4.74	3.4	3.82
ENST00000221557	2.09	1.66	1.26	0
ENST00000221561	7.08	8.19	3.2	1.2
ENST00000221566	27.21	25.59	34.91	35.6
ENST00000221567	0	0	0	0
ENST00000221573	9.1	11.22	11.72	10.21
ENST00000221576	7.51	4.82	4.98	2.29
ENST00000221665	5.42	6.13	8.39	8.3
ENST00000221671	2.32	2.15	2.21	2.07
ENST00000221700	1.04	0.68	0.18	0.25
ENST00000221722	0	0	0	0
ENST00000221730	0	0	0	0
ENST00000221735	0.88	1.63	0	0
ENST00000221740	0	0	0	0
ENST00000221742	0	0	0.03	0
ENST00000221770	5.11	4.03	5.06	5.63
ENST00000221784	0.55	0	0	0
ENST00000221797	0	0	0	0
ENST00000221801	47.6	54.48	225.09	194.27
ENST00000221804	0	0	0	0
ENST00000221818	0.13	0.23	0	0.11
ENST00000221847	1.21	2.18	4.74	5.92
ENST00000221855	5.5	5.81	24.68	27.01
ENST00000221856	3.98	1.17	4.53	4.55
ENST00000221859	22.22	20.82	59.08	56.5
ENST00000221891	13.72	16.48	29.12	39.86
ENST00000221899	0	0.09	0.16	0
ENST00000221905	0	0.23	0	0
ENST00000221922	6.76	7.07	16.57	16.02
ENST00000221930	41.42	44.57	41.36	40.06
ENST00000221943	9.55	11.86	12.2	11.92
ENST00000221954	0	0.04	0	0
ENST00000221957	30.92	29.21	32.17	30.55
ENST00000221972	0.04	0.1	0.03	0.21
ENST00000221973	0	0	0	0
ENST00000221975	530.62	475.62	534.86	637.7
ENST00000221978	0	0	0	0.09
ENST00000221980	0	0	0	0
ENST00000221992	21.57	12.58	3.54	4.83
ENST00000221996	0.76	0.85	0.13	0.22
ENST00000221999	0	0	0	0
ENST00000222002	0	0	0	0
ENST00000222005	38.39	40.69	92.79	94.62
ENST00000222008	20.2	19.7	111.54	108.68
ENST00000222032	58.52	78.19	32.94	32.97
ENST00000222033	0	0	0	0
ENST00000222107	0	0	0	0
ENST00000222115	0	0	0	0
ENST00000222120	19.63	20.31	6.81	5.74
ENST00000222122	2.19	4.4	0.38	1.25
ENST00000222125	0	0.61	0.36	1.11
ENST00000222139	5.8	5.44	1.79	1.84
ENST00000222145	0.05	0	0.06	0
ENST00000222157	0	0	0	0
ENST00000222190	7.9	3.17	32.78	37.52
ENST00000222212	4.5	1.38	0.1	0
ENST00000222214	0.72	2.6	6.57	6.98
ENST00000222219	23.88	23.97	29.68	28.43
ENST00000222224	0.31	0.36	0.76	0.78
ENST00000222247	1029.07	1319.81	1268.55	1260.88
ENST00000222248	0.15	0.32	0.01	0.05
ENST00000222249	0.56	0.56	0.43	0.48
ENST00000222250	5.34	4.6	2.17	4.02
ENST00000222254	13.18	13.29	11.08	12.23
ENST00000222256	2.02	2.64	0.87	1.14
ENST00000222266	12.79	7.09	19.78	15.97
ENST00000222270	6.2	7.38	4.97	5.32
ENST00000222271	0	0	0	0
ENST00000222275	5.05	5.99	0.73	1.16
ENST00000222284	123.83	108.85	300.04	288.97
ENST00000222286	0	0	0	0.13
ENST00000222301	0	0	0	0
ENST00000222304	0	0	0	0
ENST00000222305	30	36.47	60.73	55.94
ENST00000222307	30.79	37.24	49.81	51.08
ENST00000222308	7.57	14.88	21.68	25
ENST00000222329	19.88	22.56	38.78	38.5
ENST00000222330	32.8	51.21	50.59	50.38
ENST00000222339	0	0	0	0
ENST00000222345	32.69	36.75	26.1	30.17
ENST00000222374	7.15	8.95	11.6	11.51
ENST00000222381	0.85	0.8	0.04	0.05
ENST00000222382	0	0	0	0
ENST00000222388	3.45	0	11.65	15.17
ENST00000222390	0.18	0.18	0.04	0.08
ENST00000222399	101.74	97.16	83.55	87.9
ENST00000222402	4.31	3.64	1.69	1.86
ENST00000222462	0	0	0	0
ENST00000222481	0.07	0	0.08	0
ENST00000222482	0.45	0.07	0.6	0.37
ENST00000222511	2.62	1.3	0.63	1.16
ENST00000222543	110.8	80.98	65.34	51.3
ENST00000222547	26.96	19.28	16.31	15.17
ENST00000222553	27.33	22.34	23.15	21.02
ENST00000222567	8.58	5.47	7.08	7.08
ENST00000222572	259.18	254.71	103.18	90.28
ENST00000222573	0.65	0.79	0.19	0.3
ENST00000222574	0.74	2.4	3.73	4.77
ENST00000222584	3.48	2.93	1.16	0.85
ENST00000222597	13.43	14.07	5.4	8.1
ENST00000222598	0	0	0	0
ENST00000222644	3.28	4.28	2.06	2.15
ENST00000222673	35.49	34.79	30.79	33.25
ENST00000222674	0	0	0	0
ENST00000222690	26.15	24.89	21.64	19.73
ENST00000222693	18.52	14.56	15.16	15.36
ENST00000222718	2.95	3.94	0.52	0.9
ENST00000222725	0.12	1.21	2.17	1.06
ENST00000222726	4.63	4.79	4.53	3.56
ENST00000222728	1.25	1.05	0.57	1.36
ENST00000222747	0.68	0.32	0.86	0.72
ENST00000222753	3.54	3.31	0.94	0.66
ENST00000222761	0.05	0	0	0
ENST00000222792	0	0.03	0.28	0.21
ENST00000222800	4.47	5.8	5.35	6.86
ENST00000222803	5.08	3.62	3.89	3.76
ENST00000222812	4.25	4.73	6.75	8.08
ENST00000222823	1.92	1.62	1.7	1.74
ENST00000222902	0.11	0.11	0	0.16
ENST00000222969	22.74	16.65	30.53	25.73
ENST00000222982	0.48	0	3.64	3.06
ENST00000222990	2.28	2.76	11.2	11.6
ENST00000223023	24.05	22.45	11.91	11.5
ENST00000223026	0	0	0.06	0
ENST00000223028	0	0	0	0
ENST00000223029	36.94	30.51	41.54	37.74
ENST00000223051	0	0	0	0
ENST00000223054	5.58	7.28	11.02	8.4
ENST00000223061	1.2	0.97	0.46	0.63
ENST00000223073	4.49	4.64	1.27	1.37
ENST00000223076	0.4	1.04	0.1	0.32
ENST00000223084	2.24	1.19	1.29	0.92
ENST00000223095	32.2	32.52	59.08	65.13
ENST00000223114	0.39	0.35	0.05	0.06
ENST00000223122	3.83	0	0	0
ENST00000223127	20.91	20.73	23.77	24.48
ENST00000223129	1.92	3.05	2.42	2.05
ENST00000223136	86.39	82.94	89.19	103.98
ENST00000223140	0	0	0	0
ENST00000223145	0.9	0.62	0.48	0.23
ENST00000223167	0	0	0.06	0
ENST00000223190	0.68	0	1.32	1.89
ENST00000223208	0.87	0.99	0.19	0.3
ENST00000223210	1.8	2.92	1.26	1.33
ENST00000223215	0	0	0	0
ENST00000223271	0	0	0.47	0.54
ENST00000223273	13.55	9.14	13.9	13.74
ENST00000223293	0.37	0	0.51	0.45
ENST00000223321	32.16	31.17	89.07	76.73
ENST00000223324	34.12	31.39	43.34	41.21
ENST00000223336	54.79	44.58	45.05	41.88
ENST00000223341	0	0.26	0	1.12
ENST00000223357	0	0	0	0
ENST00000223361	1.01	0.43	3.47	2.02
ENST00000223364	0	0	0	0
ENST00000223368	4.86	3.31	8.31	7.54
ENST00000223369	29.6	20.1	49.77	45.97
ENST00000223398	2.48	2.07	0.38	0.5
ENST00000223423	0	0	0	0
ENST00000223428	3.04	3.93	0.9	0.78
ENST00000223459	0.21	0.13	0.9	1.26
ENST00000223500	71.38	57.26	58.68	51.72
ENST00000223517	1.13	0.44	0.86	1.85
ENST00000223528	4	4.65	1.77	1.78
ENST00000223609	0	0	0	0.16
ENST00000223641	67.62	57.47	169.38	159
ENST00000223642	40.52	39.48	17.88	18.93
ENST00000223791	0	0	0.31	0
ENST00000223795	0	0	0	0.07
ENST00000223836	1.65	0	0	0
ENST00000223858	0	0	0	0
ENST00000223862	0	0	0	0
ENST00000223864	15.5	10.52	20.25	19.88
ENST00000223865	0	0	0	0
ENST00000223951	0.07	0	0	0
ENST00000224073	94.56	89.04	295.43	296.44
ENST00000224140	11.41	8.86	3.99	3.13
ENST00000224167	0	0	0	0
ENST00000224181	0.4	0.33	0.63	1.06
ENST00000224237	559.72	627.56	590.26	615.51
ENST00000224337	0	0	0	0
ENST00000224356	0	0.07	0.19	0.11
ENST00000224600	0	0	0.01	0.05
ENST00000224605	0.02	0	0	0
ENST00000224652	0	0	2.32	1.82
ENST00000224721	0.63	0.67	0.2	0.28
ENST00000224756	4.83	4.75	2.52	2.03
ENST00000224784	1.78	0	0	0
ENST00000224807	14.94	16.39	15.8	17.94
ENST00000224862	0	0	0	0
ENST00000224949	25.9	25.76	26.41	25.39
ENST00000224950	13.06	16.05	8.56	9.24
ENST00000225171	37.03	22.89	9.16	8.62
ENST00000225174	30.75	23	53.9	58.12
ENST00000225235	3.7	2.91	2	1.86
ENST00000225245	0	0	0.44	0.1
ENST00000225275	0	0	0	0
ENST00000225276	0.5	0.11	0.07	0
ENST00000225282	0	0	0	0
ENST00000225296	10.14	6.86	8.65	8.23
ENST00000225298	15.57	11.01	36.08	32
ENST00000225308	38.71	39.66	62.55	60.85
ENST00000225328	0	0	0	0
ENST00000225371	0	0	0.02	0.02
ENST00000225387	0	0	0	0
ENST00000225388	25.15	22.57	9.37	9.65
ENST00000225394	20.08	17.38	18.8	20.28
ENST00000225396	2.76	2.64	1.26	1.79
ENST00000225402	40.23	40.82	58.54	55.96
ENST00000225410	6.82	5.97	3.69	3.1
ENST00000225426	137.65	108.14	222.74	215.61
ENST00000225428	6.19	5.06	6.07	4.72
ENST00000225430	1302.14	1342.74	2249.56	2167.78
ENST00000225441	0	0.4	0	0.11
ENST00000225474	0	0	0	0
ENST00000225504	45.62	42.24	26.17	25.28
ENST00000225512	3.73	4.36	2.45	2.82
ENST00000225519	6.76	6.7	5.37	5.51
ENST00000225525	22.15	28.03	113.99	122.66
ENST00000225538	0.18	0	0	0.07
ENST00000225550	0	0	0.02	0
ENST00000225567	0.31	0.98	0.66	2.51
ENST00000225573	22.82	26.33	12.89	13
ENST00000225576	2.33	2.14	0.99	0.89
ENST00000225577	12.79	10.94	4.86	4.98
ENST00000225587	0	0	0	0
ENST00000225603	37.01	32.15	42.58	37.01
ENST00000225609	0.91	0.64	2.13	3.71
ENST00000225614	0.52	1.04	9.42	16.03
ENST00000225648	1.04	1.91	3.76	3.6
ENST00000225655	915.31	1033.78	923.2	906.28
ENST00000225665	10.58	11.84	33.84	29.34
ENST00000225688	0.49	0.21	0.83	0.94
ENST00000225696	4.06	0.82	1.5	1.35
ENST00000225698	61.15	64.17	137.04	247.05
ENST00000225719	30.91	28.34	17.84	16.5
ENST00000225724	13.59	12.34	6.47	7.62
ENST00000225726	13.8	12.89	25.04	24.11
ENST00000225728	1.7	0.67	2.4	1.99
ENST00000225729	12.41	12.54	21.63	21.21
ENST00000225737	10.94	11.71	8.55	7.94
ENST00000225740	358.62	327.09	404.29	406.74
ENST00000225742	9.1	13.31	12.02	0.07
ENST00000225760	0	0	0.1	0
ENST00000225777	14.06	11.69	21.56	25.04
ENST00000225792	0	0	0.01	0
ENST00000225805	0.86	0	0.58	0.88
ENST00000225823	0	0	0.09	0
ENST00000225831	28.83	17.14	101.09	102.76
ENST00000225842	0	0	0	0
ENST00000225844	0	0	0	0
ENST00000225873	1.16	2.55	1.17	1.34
ENST00000225893	21.69	28.68	13.23	13.8
ENST00000225899	0	0	0	0
ENST00000225916	2.81	4.3	7.92	7.97
ENST00000225927	7.37	6.37	13.56	16.02
ENST00000225929	0	0	0.23	0.52
ENST00000225941	0	0	0	0
ENST00000225964	1.45	1.89	0.91	0.69
ENST00000225969	50.93	40.65	97.2	85.95
ENST00000225972	86.73	57.9	111.94	108.37
ENST00000225983	0.72	0.56	1.36	1.17
ENST00000225992	0	0	0	0
ENST00000226004	20.16	15.46	34.23	37.14
ENST00000226021	0.07	0.14	0	0.05
ENST00000226067	1.11	1.04	0.67	0.31
ENST00000226091	0.72	0.38	0.03	0.13
ENST00000226094	0	0	0.03	0.05
ENST00000226105	10.31	7.17	18.44	16.95
ENST00000226193	0	0	0	0
ENST00000226207	0	0	0.01	0
ENST00000226209	0.33	0	0.21	0.36
ENST00000226218	13.2	12.23	20.69	23.85
ENST00000226225	19.23	17.98	15.57	16.29
ENST00000226230	18.14	15.73	24.03	24.12
ENST00000226247	0	0	0	0.01
ENST00000226253	10.18	7.02	3.61	4.79
ENST00000226279	6.39	3.53	1.15	0.99
ENST00000226284	0	0	0	0
ENST00000226299	10.55	1.6	8.7	4.55
ENST00000226317	0	0	0	0
ENST00000226319	15.23	14.41	6.46	6.08
ENST00000226328	2.47	2.71	0.31	0.33
ENST00000226355	0	0	0	0
ENST00000226359	0	0	0.09	0
ENST00000226382	0	0	0	0
ENST00000226413	0	0	0.02	0
ENST00000226432	0	0	0	0
ENST00000226444	0.14	0.09	0.03	0
ENST00000226460	0	0	0	0
ENST00000226522	8.26	2.15	3.58	2.19
ENST00000226524	0	0	0	0
ENST00000226574	3.63	2.21	2.61	3.03
ENST00000226578	5.9	7.4	5.5	5.55
ENST00000226725	1.72	1.14	1.43	2.82
ENST00000226730	0	0	0	0
ENST00000226760	3.26	5.63	8.25	9.73
ENST00000226796	3.94	1.77	8.3	10.57
ENST00000226798	15.5	17.06	10.15	9.53
ENST00000226951	0	0	0	0
ENST00000227065	0.91	0.85	0	0.58
ENST00000227135	1.12	1.01	8.71	8.11
ENST00000227155	1.2	0.33	4.01	4.79
ENST00000227157	17.35	0	1.65	5.14
ENST00000227163	0	0	0	0
ENST00000227214	0.31	0.44	0.3	0.34
ENST00000227251	0	0	0	0
ENST00000227256	0	0	0	0
ENST00000227266	47.38	34.02	62.28	61.74
ENST00000227322	13.81	13.27	14.37	15.66
ENST00000227348	0	0	0	0
ENST00000227349	2.34	1.58	0	1.02
ENST00000227378	237.32	247.36	650	644.98
ENST00000227451	4.8	5.68	5.59	6.52
ENST00000227471	14.07	19.61	35.79	39.26
ENST00000227474	1.37	0	3.53	3.42
ENST00000227495	1.16	0.43	2.61	3.64
ENST00000227503	12.14	20.04	14.34	12.71
ENST00000227507	109.06	101.98	103.42	101.14
ENST00000227520	30.63	22.3	39.53	37.13
ENST00000227524	32.36	22.06	86.12	87.57
ENST00000227525	28.12	25.92	39.71	41.19
ENST00000227618	9.02	7.42	27.51	38.76
ENST00000227638	6.75	2.95	4.21	5.2
ENST00000227665	0	0	0	0
ENST00000227666	0	0	0	0
ENST00000227667	0	0	0	0
ENST00000227752	0.04	0.07	0.02	0.03
ENST00000227756	6.63	8.12	9.19	9.71
ENST00000227758	15.98	15.86	8.2	7.45
ENST00000227868	33.15	27.8	15.99	14.84
ENST00000227880	0.2	0	0	0
ENST00000227918	0	0	0	0
ENST00000228027	0.58	0	1.03	1.93
ENST00000228136	5.96	5.82	9.49	7.61
ENST00000228140	5.49	7.9	261.06	286.25
ENST00000228226	0	0	0	0
ENST00000228251	52.05	62.7	47.84	50.81
ENST00000228264	2.54	1.49	4.76	2.53
ENST00000228280	3.39	5.31	1.42	1.45
ENST00000228284	10.7	6.7	11.05	10.15
ENST00000228289	0.91	2.28	0.82	0.64
ENST00000228306	41.03	0	0	0
ENST00000228307	0	0	1.66	1.6
ENST00000228318	0.36	0	1.88	0.76
ENST00000228327	0	0	0.24	0.31
ENST00000228329	0	0	0	0
ENST00000228345	0.28	0	0	0
ENST00000228347	1.89	3.6	2.44	2.34
ENST00000228425	10.07	5.85	4.41	4.14
ENST00000228434	0	0	0.03	0
ENST00000228437	10.32	7.44	9.11	9.37
ENST00000228438	3.08	2.97	1.18	0.8
ENST00000228463	0.1	0	0	0
ENST00000228468	0.57	0.42	0.43	0.11
ENST00000228476	0	0	0	0
ENST00000228495	5.41	5.33	6.88	8.03
ENST00000228506	68.65	58.37	60.13	60.45
ENST00000228510	4.16	4.12	15.55	19.56
ENST00000228515	6.77	6.14	4.25	3.92
ENST00000228534	0.37	0.18	1.01	0.95
ENST00000228567	0	0	0	0
ENST00000228606	0.38	0.31	0.2	0.32
ENST00000228641	0	0	0	0
ENST00000228644	0	0	0	0
ENST00000228682	5.76	5.8	3.22	3.74
ENST00000228705	6.23	6.07	4.72	4.68
ENST00000228740	81.92	82.91	56.62	53.6
ENST00000228741	24.6	27.46	13.18	12.8
ENST00000228799	6.11	6.83	5.13	4.78
ENST00000228811	0	0	0	0
ENST00000228820	0.76	0.31	0.02	0.09
ENST00000228825	129.78	116.75	228.03	214.29
ENST00000228827	6.84	5.82	18.97	17.33
ENST00000228837	0	0	0	0
ENST00000228841	0	0	0	0
ENST00000228843	0.3	0.35	0.32	0.68
ENST00000228850	0.05	0	0.12	0.04
ENST00000228862	61.8	54.7	37.54	36.04
ENST00000228865	18.12	16.45	19.72	17.4
ENST00000228872	43.95	47.1	33.34	29.32
ENST00000228887	0	0	0	0
ENST00000228916	4.73	3.93	1.38	0.96
ENST00000228918	80.44	94.53	91.22	93.02
ENST00000228922	0.66	1.3	4.39	4.75
ENST00000228928	120.87	23	23.78	24.5
ENST00000228929	465.03	423.4	2.48	2.18
ENST00000228936	0.02	0.01	0	0
ENST00000228938	0	0	0	0
ENST00000228945	0	0	1.55	1.93
ENST00000228955	8.84	5.98	4.13	4.59
ENST00000229002	0	0	0	0
ENST00000229003	0	0	0	0
ENST00000229022	0	0	1.13	0.79
ENST00000229030	0	0	0	0
ENST00000229043	1.25	0	1.04	0.97
ENST00000229088	0.45	0.66	0.53	0.8
ENST00000229134	0	0	0	0
ENST00000229135	0	0	0	0
ENST00000229179	10.93	7.3	7	7.08
ENST00000229195	0.57	0	3.39	3.42
ENST00000229201	2.53	1.83	4.54	4.7
ENST00000229214	11.32	8.55	6.09	4.49
ENST00000229238	34.87	37.47	98.64	92.86
ENST00000229239	1049.5	1148.28	974.82	1061.97
ENST00000229243	0	0	0	0.05
ENST00000229251	0.52	0.28	7.73	10.66
ENST00000229264	0	0	0	0.05
ENST00000229265	0	0.77	3.2	2.47
ENST00000229266	11.02	9.76	28.08	27.79
ENST00000229268	2.41	2.92	4.93	4.37
ENST00000229270	1.23	0.91	4.46	4.24
ENST00000229277	13.19	12.56	15.98	16.49
ENST00000229281	69.01	67.08	127.82	141.58
ENST00000229304	0	0	0	0
ENST00000229307	0	0	0	0
ENST00000229314	10.03	8.21	11.82	10.16
ENST00000229328	6.45	6.84	15.92	15.27
ENST00000229329	13.06	9.34	33.63	31.72
ENST00000229330	2.78	3.38	0.82	0.57
ENST00000229332	0	0	0	0
ENST00000229335	0.14	0.11	0.14	0.13
ENST00000229340	10.87	6.48	26.91	26.28
ENST00000229379	595.33	663.62	805.17	787.73
ENST00000229384	0	0	0	0.06
ENST00000229387	0	0	0	0
ENST00000229390	68.42	56.1	144.98	142.94
ENST00000229395	1.4	0.95	2.14	1.24
ENST00000229402	0	0.12	0	0
ENST00000229405	0.56	0.73	0.08	0.06
ENST00000229416	43.36	31.64	48.17	50.2
ENST00000229447	0	0	0.03	0
ENST00000229465	108.76	123.46	7.13	6.29
ENST00000229470	0	0	0	0.21
ENST00000229471	1.7	0	0	0
ENST00000229554	0.17	0	0	0
ENST00000229563	52.13	69.27	83.29	80.42
ENST00000229570	1.1	1.44	1	0.87
ENST00000229583	0	0	0	0
ENST00000229595	7.92	4.75	6.09	6.35
ENST00000229633	9.77	9.67	7.55	7.15
ENST00000229634	16.85	21.18	2.44	2.79
ENST00000229708	2.61	2.23	1.41	1.52
ENST00000229725	3.33	2.12	4.8	5.45
ENST00000229729	0.04	0	0.01	0
ENST00000229758	15.18	15.32	5.41	6.54
ENST00000229768	0	0	0	0
ENST00000229769	1.21	1.64	2.05	1.84
ENST00000229771	0	0	0	0
ENST00000229794	7.09	5.55	10.9	11.44
ENST00000229795	1.89	2.61	1.89	1.6
ENST00000229810	0	0	0	0.06
ENST00000229812	17.99	17.06	13.62	14.04
ENST00000229824	0	0	0.04	0
ENST00000229829	0	0	0	0
ENST00000229854	15.56	11.9	34.64	32.25
ENST00000229866	2.98	1.26	4.46	5.57
ENST00000229903	1.1	0.8	3.58	3.88
ENST00000229913	0	0	0	0
ENST00000229922	6.95	5.22	7.37	6.29
ENST00000229955	0.88	0.99	0.33	0.44
ENST00000229971	3	4.66	3.54	3.89
ENST00000230012	0	0	0	0
ENST00000230036	0.54	0.74	0.75	0.65
ENST00000230048	10.84	11.03	10.82	10.41
ENST00000230050	336.99	344.97	1805.68	1760.74
ENST00000230053	0.05	0	0.04	0.03
ENST00000230056	7.34	7.11	18.32	12.2
ENST00000230085	47.49	45.79	53.45	55.02
ENST00000230122	5.45	3.51	1.97	2.07
ENST00000230124	6.01	5.97	5.68	5.79
ENST00000230173	28.04	37.37	10.77	9.67
ENST00000230221	0	0	0	0
ENST00000230223	0	0	0	0
ENST00000230236	2.11	2.92	3.97	4.84
ENST00000230256	0	0	0	0
ENST00000230301	0.07	0.04	0.03	0
ENST00000230321	0	0	0	0
ENST00000230323	0	0	0	0
ENST00000230340	5.75	6.67	17.67	20.11
ENST00000230354	1.76	1.94	2.65	3.04
ENST00000230361	1.11	0.73	0.66	1.12
ENST00000230381	0	0	0	0
ENST00000230402	0	0	0.42	0
ENST00000230413	9.75	14.58	4.44	1.98
ENST00000230418	0	0	0	0
ENST00000230419	0	3.41	0.89	1.95
ENST00000230431	39.16	48	160.98	155.78
ENST00000230449	8.37	6.67	8.07	8.1
ENST00000230459	155.21	123.33	197.16	187.47
ENST00000230461	24.13	17.4	23.57	20.96
ENST00000230480	3.75	6.69	0.49	1.29
ENST00000230495	0	0	0	0
ENST00000230510	0.89	1.06	0.23	0.38
ENST00000230529	0	0	0	0
ENST00000230538	0	0	0	0
ENST00000230565	0	0.03	0	0.02
ENST00000230568	0	0	0	0
ENST00000230582	0	0	0	0
ENST00000230588	0	0	0	0
ENST00000230640	11.59	10.61	12.88	13.6
ENST00000230658	0.03	0.08	0.08	0
ENST00000230671	0	0	0	0
ENST00000230732	0.16	0	0.1	0
ENST00000230771	9.46	9.26	23.2	23.08
ENST00000230792	1.61	1.51	0.94	0.91
ENST00000230859	7.46	7.59	7.16	6.66
ENST00000230882	0.15	0	0	0
ENST00000230895	32.09	22.46	50.75	49.89
ENST00000230901	8.09	12	8.21	6.76
ENST00000230914	9.13	8.76	1.6	1.82
ENST00000230990	1.3	1.44	0.71	1.14
ENST00000230993	0	0	0	0
ENST00000231004	2.52	1.94	0.09	0.1
ENST00000231009	0	0	0	0
ENST00000231021	0.08	0	0	0
ENST00000231061	0	0	0.18	0.09
ENST00000231121	0.05	0.09	0	0
ENST00000231130	0.31	0.36	0.04	0.09
ENST00000231134	0.83	0.82	2.29	2.52
ENST00000231136	0	0	0	0
ENST00000231137	0.02	0	0.02	0.07
ENST00000231173	0.05	0.1	0.07	0.05
ENST00000231188	0	0	0.02	0
ENST00000231198	7.35	7.28	5	5.41
ENST00000231228	0.03	0	0.04	0
ENST00000231229	0	0	0	0
ENST00000231238	22.59	20.81	34.93	29.95
ENST00000231338	0	0	0	0.03
ENST00000231357	0	0	0	0
ENST00000231368	11.89	11.21	3.23	3.18
ENST00000231383	0	0	0	0
ENST00000231420	0	0	0	0
ENST00000231423	0	0	0	0
ENST00000231449	0	0	0	0
ENST00000231454	0	0	0	0
ENST00000231461	8.12	6.65	1.92	1.95
ENST00000231484	0	0	0.24	0.23
ENST00000231498	8.37	7.16	3.89	3.57
ENST00000231504	0	2.92	155.99	151.46
ENST00000231509	0	0	0	0
ENST00000231512	42.53	39.79	39.22	36.04
ENST00000231524	2.35	2.63	1.37	1.08
ENST00000231526	1.21	0	1.34	0.32
ENST00000231572	50.72	42.09	51.16	43.73
ENST00000231656	0	0	0	0
ENST00000231668	1.03	0	0.36	0
ENST00000231683	0.27	0	1.08	1
ENST00000231706	0.03	0.01	0.01	0.01
ENST00000231721	0.09	0.17	0.25	0.34
ENST00000231749	0	0	0	0.01
ENST00000231751	0	0	0	0
ENST00000231790	7.33	4.07	20.73	18.58
ENST00000231887	6.5	5.86	3.03	3.27
ENST00000231909	1.56	0.18	0	0.32
ENST00000231948	7.23	7.3	5.23	5.29
ENST00000232003	0	0	0	0.03
ENST00000232014	2.78	3.82	0.6	0.42
ENST00000232125	27.8	18.06	27.85	29.11
ENST00000232165	2.06	5.15	6.9	5.91
ENST00000232217	0	0	0.1	0
ENST00000232219	0.11	0	0.51	0.29
ENST00000232375	3.06	5.86	2.72	2.8
ENST00000232424	7	11.09	3.75	5.2
ENST00000232458	6.61	4	7.94	5.35
ENST00000232461	0	0	0	0
ENST00000232496	5.33	4.83	6.85	6.61
ENST00000232501	7.7	8.47	10.03	9.35
ENST00000232508	0.45	1.05	9.56	10.88
ENST00000232519	1.47	0	0	1.38
ENST00000232564	10.77	10.15	5.79	5.98
ENST00000232603	0	0	0	0
ENST00000232607	8.74	6.24	18.44	17.09
ENST00000232744	2.6	4.01	8.46	8.87
ENST00000232766	2.3	1.37	3.38	3.64
ENST00000232854	2.08	2.16	0.96	0.62
ENST00000232888	13.53	9.99	23.85	21.9
ENST00000232892	2.87	4.42	8.99	5.86
ENST00000232905	19.73	22.91	27.91	26.29
ENST00000232974	0	0	1.54	2.06
ENST00000232975	0.32	0.76	3.6	5.36
ENST00000232978	3.34	10.8	4.26	2.54
ENST00000233025	0	0	1.08	2.25
ENST00000233027	2.75	1.52	3.58	1.76
ENST00000233047	0.25	0	0.23	0.19
ENST00000233055	24.32	27.36	13.46	12.47
ENST00000233057	60.95	22.58	8.58	9.09
ENST00000233072	48.52	31.02	23.08	19.99
ENST00000233078	35.26	32.1	45.57	41
ENST00000233084	59.13	47.17	56.49	53.49
ENST00000233092	1.42	0	0.32	0
ENST00000233099	8.37	8.57	3.76	4.41
ENST00000233114	18.89	20.82	87.76	81.32
ENST00000233121	7.29	10.77	11.3	11.43
ENST00000233143	2314.84	2271.73	4939.01	4506.93
ENST00000233146	5.08	9.49	19.87	19.52
ENST00000233154	3.62	5.7	9.98	7.78
ENST00000233156	55.14	65.02	8.39	4.03
ENST00000233190	7.44	7.93	3.42	3
ENST00000233202	0.13	0.02	0.09	0.09
ENST00000233242	0.04	0.02	0	0.01
ENST00000233330	6.14	5.21	7.32	8.37
ENST00000233331	14.12	18.78	34.41	35.2
ENST00000233336	2.37	2.6	1.51	1.48
ENST00000233379	3.23	3.02	1.71	1.85
ENST00000233468	111.67	99.75	114.38	92.76
ENST00000233505	5.58	0.66	1.34	2.1
ENST00000233535	0.37	1.81	1.87	1.73
ENST00000233545	0	0	0	1.13
ENST00000233557	10.01	12.83	23.75	25.24
ENST00000233573	0.36	0.14	0	0.15
ENST00000233575	37.69	30.5	93.35	92.75
ENST00000233596	6.26	11.67	5.98	5.66
ENST00000233607	0.32	0.34	0.19	0.31
ENST00000233609	274.05	344.97	18.18	25.04
ENST00000233612	3.07	2.16	1.68	0.18
ENST00000233615	41.45	57.07	55.15	56.07
ENST00000233616	1.98	0.95	18.98	23.14
ENST00000233623	5.27	6.61	6.79	9.09
ENST00000233627	2.61	8.22	69.38	68.19
ENST00000233630	2.15	1.37	2.91	2.4
ENST00000233638	0	0.04	0.13	0.09
ENST00000233668	0.8	0.28	1.1	0.63
ENST00000233699	0.28	0.48	1.82	0.22
ENST00000233710	0.61	0.28	0.44	0.59
ENST00000233712	0	0	0	0
ENST00000233714	0	0	4.67	7.29
ENST00000233735	0	0.13	0	0
ENST00000233741	10.44	11.35	12.02	10.85
ENST00000233809	24.24	33.09	50.47	47.41
ENST00000233813	0.6	0.59	0.17	0.25
ENST00000233826	0	0	0	0.02
ENST00000233836	0	0	0	0
ENST00000233838	6.57	6.53	2.75	2.35
ENST00000233840	0	0	0	0
ENST00000233892	0	0	0	0
ENST00000233893	51.12	46.79	192.98	175.95
ENST00000233944	0	0	0	0
ENST00000233946	11.34	6.27	8.65	9.1
ENST00000233948	0	0	0.16	0.15
ENST00000233954	0	0	0	0
ENST00000233957	0.67	0	0.18	0.29
ENST00000233969	6.17	4.8	3.88	3.69
ENST00000233997	0.11	0	0	0.16
ENST00000234038	1.38	0.79	2.68	2.46
ENST00000234040	2.2	2.43	2.3	3.43
ENST00000234071	0.43	0	0.66	0
ENST00000234091	0	0.21	0.07	0.32
ENST00000234111	13.53	16.67	22.04	21.87
ENST00000234115	4.29	7.26	5.91	3.92
ENST00000234142	0.26	0	0.1	0.09
ENST00000234160	18.8	13.73	19.78	17.12
ENST00000234170	25.59	24.14	20.08	19.11
ENST00000234179	5.35	1.23	4.13	3.41
ENST00000234195	0	0	0	0
ENST00000234198	0.35	0.44	0.24	0.1
ENST00000234256	3.45	2.74	6.04	7.13
ENST00000234296	18.14	18.46	9.7	8.57
ENST00000234301	56	61.33	127.99	117.52
ENST00000234310	31.37	26.52	22.37	20.42
ENST00000234313	0	0	0	0
ENST00000234347	0.95	4	0.24	0
ENST00000234371	0	0	0	0
ENST00000234389	1.92	2.73	1.39	1.56
ENST00000234392	1.19	2.04	1.13	1.5
ENST00000234396	0.71	1.07	1	0.97
ENST00000234420	2.71	1.81	1.02	0.66
ENST00000234453	4.13	3.01	1.25	1.27
ENST00000234454	37.4	37.97	67.58	77.66
ENST00000234549	0.3	0.5	0	0.09
ENST00000234590	1010.24	865.17	1913.62	1923.35
ENST00000234610	0	0.09	0	0.25
ENST00000234626	3.08	2.73	2.36	0.18
ENST00000234668	0.26	0.31	0.12	0
ENST00000234677	33.04	33.75	55.41	56.21
ENST00000234701	0	0	0	0
ENST00000234725	15.12	19.46	5.9	9.04
ENST00000234739	3.88	4.06	1.22	1.75
ENST00000234798	0	0	0	0
ENST00000234800	5.53	7.52	8.69	8.15
ENST00000234816	0	0	0	0
ENST00000234827	3.23	3.94	0.97	1.35
ENST00000234831	32.8	20.47	41.62	42.41
ENST00000234875	51.38	56.39	109.68	106.16
ENST00000234961	0	0	0	0
ENST00000235090	9.21	9.56	13.32	14.14
ENST00000235150	2.82	0.26	4.39	6.71
ENST00000235180	0.2	0.13	0	0.03
ENST00000235307	0.93	0.84	0.27	0.26
ENST00000235310	0	0	0	0
ENST00000235329	18.27	17.7	19.35	20.43
ENST00000235332	3.76	4.71	6.15	8.1
ENST00000235345	7.61	6.97	3.95	3.9
ENST00000235347	0	0	0	0
ENST00000235349	0	0	0	0
ENST00000235372	0.25	1.2	0.29	0.27
ENST00000235382	10.56	9.29	10.71	8.03
ENST00000235453	1.01	0.47	0.46	0
ENST00000235521	3.16	2.84	1.56	1.26
ENST00000235532	1.13	2.78	2.7	1.54
ENST00000235547	0	0	0	0
ENST00000235628	0	0	0	0
ENST00000235739	0	0	0	0
ENST00000235790	7.23	5.05	2.76	1.93
ENST00000235835	21.15	23.78	32	38.47
ENST00000235878	0.19	0.15	0	0
ENST00000235932	1.37	2.33	3.6	4.06
ENST00000235933	0	0	0	0
ENST00000235958	0	0	0	0
ENST00000236017	0.37	0	4.55	3.23
ENST00000236040	0.88	0.71	1.16	0.56
ENST00000236051	33.81	25.07	66.38	61.61
ENST00000236067	0	0	12.7	16.67
ENST00000236137	4.35	3.63	3.4	3.57
ENST00000236147	0.34	0.42	0.13	0.35
ENST00000236166	0	0	0	0
ENST00000236192	3.28	3.27	0.78	0.95
ENST00000236255	0	0	0	0
ENST00000236273	12.88	12.26	19.97	19
ENST00000236342	0	0	2.56	3.25
ENST00000236412	0.27	0.42	1.33	1.1
ENST00000236495	0.26	0.32	0	0.25
ENST00000236671	131.17	122.94	289.73	309.16
ENST00000236693	0	0	0	0
ENST00000236698	0	0	0.45	0
ENST00000236709	0.05	0	0.56	0.85
ENST00000236826	0	0	0	0
ENST00000236850	0	0	0	0.61
ENST00000236877	0.19	0.26	0.1	0.04
ENST00000236914	7.97	6.88	1.68	1.34
ENST00000236918	0	0	0	0
ENST00000236925	0	0	0	0
ENST00000236937	0.17	0	0	0
ENST00000236938	0	0	0	0
ENST00000236957	119.04	157.19	90.42	88.6
ENST00000236959	68	68.39	94.68	93.43
ENST00000236979	0	0	0	0
ENST00000236980	6.71	4.36	5.49	4.02
ENST00000237014	0.21	0	0	0.15
ENST00000237019	1.67	1.96	1.84	1.5
ENST00000237163	0.27	0.19	0	0.05
ENST00000237172	6.46	3.8	0.92	0.31
ENST00000237186	0	0	0	0
ENST00000237201	0	0	0	0
ENST00000237247	0	0	0	0
ENST00000237264	1.87	1.79	1.28	1.03
ENST00000237275	0	0	0	0
ENST00000237281	4.79	3.15	3.17	3.11
ENST00000237283	0.8	1.18	1.18	0.83
ENST00000237289	8.06	7.95	10.66	11.65
ENST00000237305	13.55	10.57	8.44	6.71
ENST00000237316	0.17	0.16	0	0.11
ENST00000237353	0.14	0.11	0	0
ENST00000237364	0.78	0.77	0.46	0.22
ENST00000237380	4.54	4.29	2.26	2.23
ENST00000237449	0	0.06	0	0
ENST00000237455	13.46	14	19.62	20.58
ENST00000237500	59.55	53.25	317.95	305.81
ENST00000237512	0.36	1.1	1.07	0.72
ENST00000237527	0	0	0	0
ENST00000237530	130.24	113.6	189.04	188.9
ENST00000237536	10.74	13.74	4.98	5.47
ENST00000237596	10.88	10.96	7.12	6.34
ENST00000237612	14.88	14.74	13.86	13.98
ENST00000237623	28.9	33.71	83.79	86.27
ENST00000237642	1.19	1.26	5.62	5.67
ENST00000237653	0.21	0.53	1	0.81
ENST00000237654	107.72	133.65	44.13	38.17
ENST00000237696	7.08	6.01	6.59	7.93
ENST00000237724	0	0	0	0
ENST00000237822	9.89	9.27	9.99	8.52
ENST00000237837	0	0	0	0
ENST00000237841	0	0	0	0
ENST00000237853	13.74	13.77	4.22	3.51
ENST00000237858	93.59	93.53	71.55	63.42
ENST00000237889	61.91	56.6	102.42	82.3
ENST00000237937	11.5	9.07	2.56	1.93
ENST00000238018	1.2	1.96	2.78	2.82
ENST00000238044	0	0	0	0
ENST00000238081	207.21	184.88	299.24	286.05
ENST00000238091	0	0	0	0
ENST00000238112	32.18	28.27	29.27	28.72
ENST00000238138	0.68	0.13	0.15	1.02
ENST00000238146	9.36	8.86	9.46	8.68
ENST00000238156	8.79	9.31	9.16	11.56
ENST00000238181	0	0.7	2.22	2.28
ENST00000238248	0	0	186.16	191.72
ENST00000238256	6.91	7.48	6.85	6.93
ENST00000238341	0.54	0	0	0
ENST00000238379	1.46	2.47	2.98	3.48
ENST00000238477	2.9	3.59	2.64	2.81
ENST00000238483	0	0.01	0.01	0
ENST00000238497	10.53	7.37	9.75	8.87
ENST00000238508	0	0	0	0
ENST00000238558	0.07	0.07	0.14	0.69
ENST00000238561	2.59	1.68	4.81	4.81
ENST00000238570	0	2.97	0	0
ENST00000238571	0	0	0	0
ENST00000238607	0	0	0.3	0
ENST00000238609	25.67	20.31	60.79	50.85
ENST00000238616	15.71	14.2	21.49	22.77
ENST00000238618	3.69	2.53	12.97	12.14
ENST00000238628	0	1.22	2.79	0.4
ENST00000238633	0	0	0	0
ENST00000238638	0	0	0	0
ENST00000238647	12.93	14.42	15.55	16.19
ENST00000238651	11.16	8.07	46.27	42.6
ENST00000238662	0.46	1.06	0.68	1.17
ENST00000238667	3.16	3.71	5.58	5.07
ENST00000238671	0	2.81	0.99	0.4
ENST00000238682	0.53	0.57	0.6	0.17
ENST00000238686	0.12	0	0.41	0.2
ENST00000238688	7.41	11.57	7.3	5.68
ENST00000238699	0	0	0.07	0.17
ENST00000238709	0	0	0	0
ENST00000238714	4.18	5.09	1.91	2.57
ENST00000238721	2.94	2.08	11.42	14.3
ENST00000238738	42.33	35.87	35.87	34.6
ENST00000238788	30.06	22.17	38.46	39.78
ENST00000238789	5.69	5.41	1.82	1.66
ENST00000238823	21.56	16.2	18.44	18.46
ENST00000238831	4.14	4.14	4.2	3.85
ENST00000238855	2.34	3.81	0.7	1.27
ENST00000238856	14.4	12	6.96	7.67
ENST00000238875	5.03	4.54	2.41	2.18
ENST00000238892	19.48	14.71	9.64	7.7
ENST00000238918	0	0	0	0.02
ENST00000238936	2.62	2.75	2.28	2.27
ENST00000238961	5.36	4.73	4.27	4
ENST00000238983	0	0	0	0
ENST00000238994	5.71	12.22	5.36	5.54
ENST00000239007	4.67	5	2.76	1.85
ENST00000239026	7.29	7.88	0	0
ENST00000239032	0	0	0	0
ENST00000239117	0	0	0	0
ENST00000239125	0.36	0.23	0.35	0.44
ENST00000239144	3.71	3.99	2.45	2.67
ENST00000239151	5.73	6.58	3.41	2.91
ENST00000239165	10.05	6.73	14.56	13.09
ENST00000239174	0	0	0	0
ENST00000239223	29.31	51.58	49.48	44.69
ENST00000239231	19.26	16.15	8.13	8.01
ENST00000239243	15.43	11.77	7.46	6.02
ENST00000239316	88.91	58.35	48.13	46.81
ENST00000239347	0	0	0	0
ENST00000239367	36.29	34.33	28.08	27.12
ENST00000239374	0.23	0.13	0.07	0.16
ENST00000239440	2.76	4.33	2.87	3.52
ENST00000239444	0.09	0.07	0	0.13
ENST00000239446	0.08	0.06	0.06	0.12
ENST00000239449	0.14	0.14	0.26	0.27
ENST00000239450	0	0	0	0.03
ENST00000239451	0.25	0.15	0	0.02
ENST00000239457	0	0.88	0	0
ENST00000239461	0	0	0	0
ENST00000239462	0	0	0	0
ENST00000239468	0	0	0	0
ENST00000239587	0	0	0.05	0
ENST00000239614	1.11	0.16	0.64	0.73
ENST00000239666	34.08	37.78	48.95	43.76
ENST00000239690	5.22	4.15	3.23	2.76
ENST00000239715	0.02	0.09	0	0
ENST00000239761	0	0	0	0
ENST00000239830	2.16	2.13	2.06	1.68
ENST00000239849	0	0	0	0
ENST00000239852	0.36	0.32	0.33	0.52
ENST00000239859	0	0	0	0
ENST00000239860	0	0	0	0
ENST00000239878	12.86	10.52	10.9	9.84
ENST00000239882	19.59	20.33	10.35	11.04
ENST00000239891	11.92	7.44	25.11	23.48
ENST00000239893	0	0.63	1.67	1.43
ENST00000239906	8.31	8.34	11.17	10.42
ENST00000239926	0	0	0.02	0
ENST00000239938	1.17	1.43	0.31	0.43
ENST00000239940	35.36	36.34	22.5	21.81
ENST00000239944	45.15	37.27	26.06	24.49
ENST00000240050	3.24	1.79	2.82	2.81
ENST00000240055	3.56	3.87	3.82	2.87
ENST00000240079	15.29	11.34	14.77	12.06
ENST00000240093	3.28	2.95	0.64	0.52
ENST00000240095	0	0	4.83	4.98
ENST00000240100	80.39	68.71	66.98	68.19
ENST00000240101	8.1	5.97	0.79	0.61
ENST00000240123	0.5	0.65	0.77	0.75
ENST00000240132	0	0	0	0
ENST00000240139	1.11	2.3	2.37	1.91
ENST00000240159	0	0.43	0	0
ENST00000240185	52.65	47.67	64.19	58.94
ENST00000240189	0	0	0	0
ENST00000240285	25.96	16.6	21.09	20.13
ENST00000240304	5.52	1.33	16.87	13.43
ENST00000240306	2.15	2.64	1.41	1.21
ENST00000240316	10.82	8.65	8.96	7.79
ENST00000240328	1.11	1.17	0.6	1.04
ENST00000240333	0	0	0	3.88
ENST00000240335	0.18	0	0.05	0.2
ENST00000240361	0	0	0	0
ENST00000240364	2.78	2.97	2.36	1.55
ENST00000240423	10.24	7.01	13.92	13.63
ENST00000240487	0.01	0	0	0
ENST00000240488	12.07	11.85	8.35	7.17
ENST00000240499	0.86	0.72	0.19	0.17
ENST00000240587	0.86	1.11	0.25	0.5
ENST00000240615	0	0	0	0
ENST00000240617	1.18	0.57	0.7	1.23
ENST00000240618	0	0	0	0
ENST00000240619	0.03	0.15	0.08	0
ENST00000240636	0	0	0	0
ENST00000240651	6.61	6.67	1.33	0.44
ENST00000240652	0.23	0.43	0	0.11
ENST00000240662	0.21	0.23	0.76	0.46
ENST00000240687	0	0	0	0
ENST00000240691	0	0	0	0
ENST00000240719	0	1.47	0.51	0.54
ENST00000240727	0	0	0.05	0
ENST00000240731	0.37	0	0.79	0
ENST00000240851	11.16	15.42	77.7	73.43
ENST00000240874	0	0	0.01	0
ENST00000240922	14.17	9.64	12.19	10.88
ENST00000240986	0	0	0	0
ENST00000241001	0	0	0	0
ENST00000241014	3.64	4.16	3.81	4.35
ENST00000241041	0.25	0	0.38	1.27
ENST00000241051	4.63	5.78	3.63	2.62
ENST00000241052	40.68	40.42	42.56	41.72
ENST00000241069	0	0	0	0
ENST00000241071	0.27	0.13	0	0.16
ENST00000241124	0	0	0	0
ENST00000241125	0.21	0.07	0.02	0.07
ENST00000241256	0	0	0	0
ENST00000241261	2.67	1.25	0	0.63
ENST00000241274	0.02	0.02	0	0
ENST00000241305	0	0	0	0
ENST00000241312	0.01	0	0	0
ENST00000241337	0	0.3	0.47	0.55
ENST00000241356	0	0	0	0
ENST00000241391	0.5	0	0	0
ENST00000241393	0	0.74	0.33	0.28
ENST00000241416	1.75	1.98	0.62	0.48
ENST00000241436	1.84	3.26	0.87	0.41
ENST00000241453	0	0	0	0
ENST00000241463	1.71	2.08	1.46	0.92
ENST00000241502	0.92	0.81	0.45	0.25
ENST00000241527	1.2	0	0.08	0.61
ENST00000241600	16.91	20.09	42.46	47.8
ENST00000241651	0	0	0	0
ENST00000241704	76.21	65.78	51.69	57.04
ENST00000241802	0	0	0	0
ENST00000241808	0	0	0	0
ENST00000241891	0	0	0	0
ENST00000242057	20.06	8.95	6.38	6.09
ENST00000242059	38.98	34.72	40.93	40.37
ENST00000242066	0	0	0	0
ENST00000242067	1.28	2.02	1.36	1.18
ENST00000242104	0.17	0	0	0
ENST00000242108	1.62	2	1.81	2.16
ENST00000242109	0.04	0.02	0.01	0
ENST00000242140	0.06	0	0	0
ENST00000242152	0	0	0	0
ENST00000242159	1.38	1.65	2.26	2.23
ENST00000242208	1.1	2.33	0.41	0.55
ENST00000242209	57.19	57.36	45.84	47.99
ENST00000242210	3.57	1.75	11.37	10.22
ENST00000242248	1.85	2.52	1.97	2.91
ENST00000242249	0	0	0	0
ENST00000242257	14.23	9.44	18.43	12.99
ENST00000242261	2.05	1.5	0.36	0.46
ENST00000242275	7.15	6.44	3.38	3.86
ENST00000242285	0	0	0	0
ENST00000242310	0.01	0	0.02	0.01
ENST00000242315	0	0	0.01	0.01
ENST00000242317	0.26	0.09	0.12	0
ENST00000242323	8.78	9.18	3.11	2.49
ENST00000242351	44.68	24.66	13.12	12.79
ENST00000242365	3.7	4.38	2.03	2.17
ENST00000242375	0	0	0	0
ENST00000242462	0	0	0	0
ENST00000242465	88.29	57.76	85.6	71.11
ENST00000242480	0	0	0	0
ENST00000242505	2.51	1.94	2.57	3
ENST00000242576	9.76	5.18	26.98	26.79
ENST00000242577	176.54	156.21	384.8	361.36
ENST00000242591	11.06	10.73	9.34	9.22
ENST00000242592	4.94	5.36	14.85	14.78
ENST00000242607	0.05	0	0.32	0.26
ENST00000242630	0	0	0	0
ENST00000242719	14.38	13.42	10.83	9.65
ENST00000242728	0.37	0.27	0.17	0.18
ENST00000242729	0	0	0	0.12
ENST00000242737	0	0	0	0
ENST00000242770	1.5	0.85	1.73	1.64
ENST00000242776	23	16.37	82.75	79.43
ENST00000242783	10.07	10.5	13.94	21.88
ENST00000242784	89.05	98.12	144.08	138.99
ENST00000242786	0	0	1.75	1.02
ENST00000242796	0.79	0.64	2.97	7.12
ENST00000242804	0	0	0	0
ENST00000242810	2.8	2.68	0.57	1.69
ENST00000242819	0	0	0	0
ENST00000242827	18.78	16.22	18.68	20.26
ENST00000242839	2.45	3.48	1.14	1.91
ENST00000242848	5.61	3.46	5.03	4.33
ENST00000242872	0	1.16	0	0
ENST00000242994	0	0	0	0
ENST00000243040	3.81	0.62	3.22	2.28
ENST00000243045	11.56	9.95	19.17	20.15
ENST00000243050	0	0	0	0
ENST00000243052	0	0	0	0
ENST00000243056	6.2	5.42	3.71	3.97
ENST00000243077	42.24	51.56	10.13	12.16
ENST00000243082	0.04	0	0	0
ENST00000243103	0	0.02	0	0
ENST00000243108	2.95	2.24	2.21	1.35
ENST00000243112	9.17	7.98	8.55	8.55
ENST00000243152	0	0	0	0
ENST00000243167	0	0.25	0.2	0.17
ENST00000243182	2.81	2.32	0	0
ENST00000243186	0	0	0	0
ENST00000243189	0.24	1.08	1.47	2.5
ENST00000243213	0	0	0	0
ENST00000243219	0	0	0	0
ENST00000243222	0	0	0	0
ENST00000243253	40.89	31.23	96.26	99.18
ENST00000243286	0	0.15	0.44	0.52
ENST00000243297	0	0	0	0
ENST00000243298	0.06	0.02	0.03	0
ENST00000243300	0	0	0.01	0
ENST00000243314	0	0	0	0
ENST00000243325	5.14	4.58	6.43	5.65
ENST00000243326	5.15	4.27	1.99	1.81
ENST00000243344	3.74	4.79	3.29	3.36
ENST00000243346	9.4	2.61	9.29	8.1
ENST00000243347	0.69	0.3	0.1	0.32
ENST00000243349	0.15	0.08	0.03	0.02
ENST00000243389	3.11	3.6	2.31	2.42
ENST00000243440	2.62	1.04	5.65	5.44
ENST00000243457	2.43	0.94	0.72	0.6
ENST00000243498	13.56	10.58	10.13	11.65
ENST00000243501	5.21	5.05	3.6	3.79
ENST00000243562	0	0	0.44	0.62
ENST00000243563	59.13	84.19	49.88	47.54
ENST00000243578	2.93	2.26	13.27	13.58
ENST00000243583	2.38	0	2.4	5.33
ENST00000243611	0	0	0	0
ENST00000243639	0.03	0	0	0.02
ENST00000243643	0	0	0	0
ENST00000243644	1.44	1.31	1.18	1.06
ENST00000243662	0	0	0	0
ENST00000243673	0	0.02	0	0.05
ENST00000243706	0.94	1.04	0.34	0.31
ENST00000243776	12.91	14.04	27.27	30.99
ENST00000243786	0.62	0.53	0.39	0.04
ENST00000243806	0	0	0	0
ENST00000243810	0	0	0	0
ENST00000243878	2.21	1.95	3.43	2.98
ENST00000243893	0.37	0	0.72	0.79
[truncated: 178,254 more rows]

## Sheet: siPLANE.2 vs sictrl significant
gene_id	NC-1.FPKM	NC-2.FPKM	si2-1.FPKM	si2-2.FPKM	log2FoldChange	p value
ENST00000262584	128.31	148.28	2247.22	2236.41	4.36614	0
ENST00000388837	3309.57	3699.6	27.44	29.86	-6.5814	0
ENST00000396856	9.05	5.28	1870.45	1931.94	8.37211	0
ENST00000504562	49.23	45.35	1212.88	1144.04	5.05409	0
ENST00000529639	31.33	30.15	560.84	550.43	4.53462	0
ENST00000534719	3671.67	4384	11.35	14.29	-7.90172	0
ENST00000547649	215.35	201.37	1975.3	1864.65	3.58812	0
ENST00000260379	427.99	445.43	3416.29	3243.46	3.28875	2.83473e-296
ENST00000376925	30.19	24.72	485.38	484.96	4.50157	4.95913e-281
ENST00000412097	70.58	74.69	903.01	862.16	4.0023	6.20018e-262
ENST00000526668	842.92	985.01	3.44	3.63	-7.58662	1.43349e-251
ENST00000402874	295.24	279.91	1115.22	1141.54	2.30847	3.50089e-247
ENST00000230050	336.99	344.97	1805.68	1760.74	2.77491	5.20788e-245
ENST00000460439	19.26	26.68	911.12	986.27	5.74879	7.79915e-245
ENST00000395954	251.28	252.84	10.29	8.77	-4.36768	6.61107e-239
ENST00000501597	540.5	514.06	2309.31	2312.13	2.56993	7.61287e-238
ENST00000421196	45.09	45.53	304.88	291.79	3.0589	3.63277e-226
ENST00000578591	45.09	45.53	304.88	291.79	3.0589	3.63277e-226
ENST00000261623	131.67	133.54	703.28	698.39	2.76945	4.27422e-224
ENST00000512493	467.1	468.27	2601.87	2450.22	2.88511	1.48772e-206
ENST00000338663	48.46	42.16	296.65	312.5	3.08381	3.66731e-202
ENST00000474698	27.19	29.22	1.03	1.08	-4.40218	2.73826e-195
ENST00000409562	59.04	62.92	2.61	2.66	-4.19195	5.08411e-194
ENST00000347512	71.97	74.26	531.6	510.5	3.20689	5.09987e-194
ENST00000452606	16.14	18.47	478.32	427.84	5.07769	3.78773e-192
ENST00000257857	67.39	55.55	508.88	510.47	3.40206	3.13944e-183
ENST00000395119	44.3	39.28	277.05	269.09	3.0534	4.12234e-181
ENST00000245458	216.25	199.76	3050.77	2740.39	4.47128	7.80686e-181
ENST00000388854	36.16	39.15	196.22	200.88	2.724	1.87951e-180
ENST00000301244	92.72	98.23	431.54	428.84	2.50762	5.78786e-176
ENST00000293831	162.79	157.31	569.81	549.66	2.14474	9.43526e-175
ENST00000538183	55.28	50.77	5.6	6.28	-2.83018	6.32495e-174
ENST00000216146	127.74	154.01	1550.61	1491.23	3.76683	1.41813e-173
ENST00000368097	133.44	134.41	518.74	500.29	2.26743	3.16228e-173
ENST00000309733	48.07	49.24	6.69	6.74	-2.53006	1.70648e-172
ENST00000468027	92.7	101.11	712.38	784.06	3.33326	1.77751e-172
ENST00000549855	138.66	131.91	590.03	586.59	2.49756	1.34467e-169
ENST00000578649	919.06	1092.31	4.51	5.82	-7.11627	2.46073e-167
ENST00000398581	75.03	83.42	730.83	683.84	3.55587	8.75259e-167
ENST00000322434	53.72	54.98	2.23	2.06	-4.31422	4.78918e-164
ENST00000331505	39.86	40.34	0.1	0.22	-7.60024	5.43644e-164
ENST00000237500	59.55	53.25	317.95	305.81	2.8141	1.91211e-163
ENST00000398606	485.45	496.83	1529.97	1547.3	2.00463	1.48227e-159
ENST00000489060	52.14	48.95	4.04	4.54	-3.22531	2.07404e-157
ENST00000295228	17.82	17.62	78.69	79.79	2.48908	2.23826e-157
ENST00000322008	46.38	53.69	363	363.15	3.19453	1.67166e-156
ENST00000604604	124.97	141.49	6.71	7.18	-3.91881	2.90432e-154
ENST00000561277	1.15	0.48	120.92	127.34	7.5391	2.74804e-153
ENST00000457131	1455.45	1737.18	70.25	60.86	-4.1854	1.96903e-151
ENST00000253024	71.57	71.01	209.59	214.57	1.90324	6.90625e-148
ENST00000321358	103.77	107.85	415.44	402.48	2.29095	1.73577e-147
ENST00000310613	26.31	25.9	1.67	1.96	-3.51361	5.42459e-146
ENST00000217182	6.91	6.62	74.25	69.84	3.744	3.50315e-143
ENST00000326577	32.58	31.13	191.68	187.53	2.92549	4.35188e-143
ENST00000566753	203.27	238.28	14.34	14.22	-3.60574	1.00196e-142
ENST00000531978	86.62	92.19	541.38	498.22	2.8996	1.66506e-142
ENST00000368567	1121.28	1146.99	4583.45	4276.14	2.51675	2.83033e-141
ENST00000281871	21.94	22.34	179.46	195.04	3.4324	3.40339e-141
ENST00000359611	1487.94	2069.21	2.27	1.95	-9.13618	3.57422e-141
ENST00000578186	1034.75	877.82	12.99	9.78	-5.85324	6.74149e-141
ENST00000579512	1034.75	877.82	12.99	9.78	-5.85324	6.74149e-141
ENST00000449141	88.76	93.94	420.02	424.55	2.57582	1.41343e-139
ENST00000361298	28.24	25.28	236.67	217.35	3.4407	2.7061e-138
ENST00000481038	21.44	21.46	1.43	1.58	-3.50105	5.86336e-138
ENST00000565571	54.56	88.19	2556.94	2667.28	5.55957	7.59441e-137
ENST00000395422	141.46	125.99	612.9	583.17	2.52189	1.26121e-136
ENST00000481617	109.62	125.2	8.47	9.49	-3.37459	1.96133e-135
ENST00000569438	479.04	541.31	2672.77	2558.81	2.75766	1.75207e-132
ENST00000344034	7.74	9.96	120.38	112.22	4.03786	1.11037e-130
ENST00000587560	49.25	38.36	448.73	449.34	3.76181	2.28456e-130
ENST00000353245	239.67	207.65	26.93	29.13	-2.65941	3.24468e-129
ENST00000336458	65.64	62.86	282.96	261.63	2.42432	5.08416e-129
ENST00000584577	252.27	262.51	1540.55	1442.23	3.09334	7.19411e-129
ENST00000322088	19.09	16.9	79.74	81.95	2.49675	3.6423e-128
ENST00000369159	613.89	546.31	15.33	21.5	-4.55288	1.20037e-127
ENST00000580456	613.89	546.31	15.33	21.5	-4.55288	1.20037e-127
ENST00000211372	77.07	80.96	433.71	418.06	2.8191	1.25723e-124
ENST00000434122	77.07	80.96	433.71	418.06	2.8191	1.25723e-124
ENST00000439602	77.07	80.96	433.71	418.06	2.8191	1.25723e-124
ENST00000454021	77.07	80.96	433.71	418.06	2.8191	1.25723e-124
ENST00000457341	77.07	80.96	433.71	418.06	2.8191	1.25723e-124
ENST00000438552	85.7	81.3	329.85	315.69	2.30593	1.4225e-123
ENST00000569510	49.41	55.55	1.8	1.76	-4.53278	1.57807e-123
ENST00000343677	518.69	511.72	38.52	30.99	-3.5005	7.40439e-122
ENST00000591776	83.38	87.23	427.93	399.35	2.64333	1.12195e-120
ENST00000359579	1363.23	1403.22	4198.33	4328.45	1.96354	1.12892e-120
ENST00000587171	39.62	40.62	290.01	284.69	3.23402	5.67175e-119
ENST00000379214	91.37	87.71	19.35	20.06	-1.85534	9.94176e-119
ENST00000372360	130.78	98.46	1031.94	1005.89	3.56626	5.3711e-118
ENST00000291568	13.18	11.7	69.36	71.94	2.83711	4.7528e-117
ENST00000456292	61.95	32.73	1703.56	1631.99	5.63796	2.996e-116
ENST00000343986	826.99	829.42	2406.86	2373.33	2.09148	3.35375e-116
ENST00000381760	2.9	2	77.62	97.14	5.45293	1.92972e-113
ENST00000398409	203.45	186.12	0.99	2.17	-6.53988	1.3918e-111
ENST00000345519	65.13	62.41	222.61	224.51	2.16164	2.22428e-111
ENST00000229465	108.76	123.46	7.13	6.29	-3.75942	2.9488e-111
ENST00000397511	32.03	27.37	0.61	0.6	-5.25525	1.61885e-110
ENST00000292591	28.74	28.85	96.32	98.98	2.09364	2.03253e-110
ENST00000414273	5.06	6.45	99.91	87.2	4.3427	3.22317e-109
ENST00000583858	123.5	132.47	0.93	1.23	-6.46244	3.72009e-109
ENST00000497075	18.39	18.66	108.53	104.02	2.86331	4.63943e-108
ENST00000273550	214.55	302.62	3777.87	3806.33	4.20148	1.8117e-107
ENST00000355857	123.29	102.74	578.26	565.54	2.7279	9.43633e-106
ENST00000353196	39.79	43.56	4.09	3.92	-3.0418	1.0541e-105
ENST00000335727	9.45	9.3	0.9	1.06	-2.931	2.80375e-105
ENST00000551944	37.39	40.12	3.73	3.61	-3.06612	4.91306e-105
ENST00000227378	237.32	247.36	650	644.98	1.75158	1.27476e-104
ENST00000284440	56.6	44.8	350.31	324.18	3.07956	2.28368e-103
ENST00000555870	30.67	37.95	1.54	1.84	-4.00533	2.35182e-103
ENST00000252725	35.79	31.24	145.47	142.85	2.44441	1.60188e-102
ENST00000435347	49.77	73.83	0.73	0.59	-6.1664	2.5286e-102
ENST00000321153	353.94	388.79	1323.91	1288.31	2.18248	3.3122e-102
ENST00000228140	5.49	7.9	261.06	286.25	5.72314	3.62094e-102
ENST00000369155	36.11	36.1	1.04	1.09	-4.71523	1.67692e-101
ENST00000583061	36.11	36.1	1.04	1.09	-4.71523	1.67692e-101
ENST00000433691	62.4	66.78	1.67	1.88	-4.81788	4.31678e-101
ENST00000257013	23.9	23.94	112.27	117.74	2.60937	7.69534e-101
ENST00000477958	300.88	294.23	14.6	15.26	-3.87966	1.72258e-99
ENST00000371437	30.05	22.92	231.04	226.91	3.47695	3.40953e-99
ENST00000369365	6.48	6.72	0.27	0.29	-4.21701	1.21196e-98
ENST00000274137	6.81	7.13	76.07	77.41	3.80415	4.14936e-98
ENST00000373586	49.84	47.7	165.31	159.51	2.07677	4.91926e-98
ENST00000424390	38.44	37.95	206.31	194.02	2.75482	3.5898e-97
ENST00000396984	513.09	734.37	1.21	1.5	-8.34671	7.60922e-97
ENST00000504325	8.74	15.38	358.75	377.61	5.2369	1.05112e-96
ENST00000573542	255.38	206.29	18.58	17.42	-3.31397	1.10181e-95
ENST00000549555	2.58	2.02	98.11	112.43	5.81691	1.94441e-95
ENST00000520868	239.25	366.91	2.75	1.67	-6.64271	3.62095e-95
ENST00000488171	127.72	119.37	16.49	15.6	-2.59458	4.91471e-95
ENST00000549259	228.49	202.96	1.27	2.92	-6.27761	8.02706e-95
ENST00000569239	85.28	101.97	5.4	5.84	-3.70944	6.92572e-94
ENST00000267973	2.42	2.43	56.69	50.72	4.7805	1.93415e-93
ENST00000604882	7.72	3.86	3705.14	3150.19	9.33093	2.24119e-93
ENST00000398752	94.27	97.66	255.16	253.37	1.74178	2.73423e-93
ENST00000388835	376.6	515.34	5056.81	4983.72	3.81591	4.71747e-93
ENST00000472174	0.86	1.24	60.35	59.13	6.0949	4.08645e-92
ENST00000485439	78.28	81.43	393.98	357.18	2.61234	9.53653e-92
ENST00000358918	0.64	0.58	16.45	16.02	5.01701	1.97571e-91
ENST00000359193	47.64	62.02	1.14	0.98	-5.31968	2.44299e-91
ENST00000563270	316.47	297.39	822.87	880.63	1.87842	2.69096e-91
ENST00000321382	7.94	6.41	54.75	61.95	3.34932	4.70906e-91
ENST00000547897	105.58	102.93	509.28	484.44	2.70399	8.4181e-91
ENST00000593863	201.83	172.23	983.18	876.18	2.72522	1.12444e-90
ENST00000608215	201.83	172.23	983.18	876.18	2.72522	1.12444e-90
ENST00000355057	587.02	696.62	9.15	10.55	-5.46589	2.27168e-90
ENST00000544844	32.81	30.87	141.25	134.79	2.46452	3.99846e-90
ENST00000309007	12.03	10.9	46.39	48.96	2.38409	9.13891e-90
ENST00000553995	8.23	15.97	398.56	401.79	5.40088	1.64051e-89
ENST00000509101	2.31	5	209.48	243.48	6.2744	6.25917e-89
ENST00000337392	13.66	16.02	79.16	78.64	2.73574	1.81192e-88
ENST00000558583	27.16	30.42	3.23	3.42	-2.78295	2.05398e-88
ENST00000610020	11.87	13.66	1.32	1.19	-3.01654	5.14079e-87
ENST00000571378	44.47	48.68	0.45	0.95	-5.67503	1.19069e-86
ENST00000493886	25.16	21.11	93.02	98.87	2.38106	1.47617e-86
ENST00000228929	465.03	423.4	2.48	2.18	-6.97242	2.47467e-86
ENST00000331380	465.03	423.4	2.48	2.18	-6.97242	2.47467e-86
ENST00000530019	0.34	0	6416.82	6440.21	14.3241	5.88198e-86
ENST00000430246	16.73	16.46	0.73	0.91	-3.99411	6.10793e-86
ENST00000310144	24.67	24.69	119.79	107.61	2.54169	7.51646e-86
ENST00000360830	33.83	39.78	391.92	336.94	3.71065	1.09449e-85
ENST00000358537	41.74	29.71	2.14	2.24	-3.68327	1.69925e-85
ENST00000333676	48.69	45.18	172.91	168.05	2.21429	3.08822e-85
ENST00000409320	6.12	13.16	417.67	416.21	5.74312	3.37301e-85
ENST00000544602	0.91	0.87	27.84	28.77	5.27165	7.35355e-85
ENST00000350669	378.38	341.26	1023.6	961.87	1.81081	9.64382e-85
ENST00000322723	54.27	46.35	188.59	175.07	2.18116	1.52634e-84
ENST00000572436	4.4	4.07	36.27	34.78	3.39662	2.12171e-84
ENST00000495146	2.65	3.67	55.71	57	4.45667	3.97345e-84
ENST00000512469	5.74	5.87	211.18	220.84	5.63219	4.25727e-84
ENST00000246117	0.66	1.02	19.51	23.26	4.94459	1.16621e-83
ENST00000367607	15.12	14.03	2.7	2.84	-2.06776	1.29368e-83
ENST00000595470	28.57	26.68	204.95	197.15	3.26272	1.42864e-83
ENST00000261716	39.29	35.53	8.06	7.52	-1.93635	8.25835e-83
ENST00000295025	19.34	20.39	3.16	3.45	-2.26095	1.03925e-82
ENST00000372967	43	36.47	260.66	251.64	3.08992	1.31537e-82
ENST00000322776	27.02	27.32	92.77	93.96	2.11842	8.74374e-82
ENST00000330752	142.68	148.59	415.94	393.46	1.81972	1.18067e-81
ENST00000319006	211.79	211.27	438.69	448.86	1.41398	1.779e-81
ENST00000236671	131.17	122.94	289.73	309.16	1.57197	2.12262e-81
ENST00000545215	2.3	3.02	47.81	48.22	4.48769	2.85814e-81
ENST00000453141	127.3	153.32	2.68	4.21	-4.95289	3.24085e-81
ENST00000376956	144.23	171.28	2.69	2.47	-5.47045	5.07612e-81
ENST00000339728	27.71	27.29	1.03	0.64	-4.65712	7.77221e-81
ENST00000400175	145.72	112.54	0.71	0.36	-7.38037	3.13602e-80
ENST00000311672	113.66	106.53	374.03	361.18	2.13227	8.69117e-80
ENST00000439227	37.94	42.35	166.44	176.23	2.44142	3.04609e-79
ENST00000600246	37.94	42.35	166.44	176.23	2.44142	3.04609e-79
ENST00000303806	560.65	478.76	1.02	1.41	-8.113	3.76754e-79
ENST00000558746	97.4	95.93	1.93	1.16	-5.50155	4.34414e-79
ENST00000380325	21.76	22.6	99.56	100.06	2.51619	4.53184e-79
ENST00000215754	68.15	96.07	737.26	768.31	3.53872	1.14614e-78
ENST00000378364	38.33	38.98	154.15	148.51	2.32479	2.91002e-78
ENST00000379060	225.94	314.63	1.2	2.82	-6.64145	3.94919e-78
ENST00000544932	0.54	1.02	608.42	594.31	9.64032	8.95583e-78
ENST00000296370	23.58	23.34	93.28	91.52	2.3203	1.03735e-76
ENST00000345358	22.6	21.89	126.54	140.6	2.94646	1.09071e-76
ENST00000224073	94.56	89.04	295.43	296.44	2.07547	1.61609e-76
ENST00000570419	0.32	0.37	73.14	71.06	7.8681	2.05244e-76
ENST00000395494	6.24	7.68	36.21	38.57	2.74031	2.73474e-76
ENST00000434316	7.75	7.04	31.72	32.5	2.44543	2.86587e-76
ENST00000265734	18.01	16.35	3.43	3.43	-1.99605	4.97425e-76
ENST00000360079	44.28	39.23	142.38	131.89	2.04928	1.09924e-75
ENST00000268220	23.27	23.15	93.4	86.32	2.2895	1.73539e-75
ENST00000584364	579.68	688.69	0.81	0.41	-9.26186	2.04564e-75
ENST00000262713	5.32	5.65	24.58	26.91	2.55257	2.08768e-75
ENST00000344795	27.18	28.76	158.56	197	3.00797	8.51795e-75
ENST00000308162	261.11	287.63	788.13	772.93	1.85401	1.22849e-74
ENST00000591899	19.28	18.75	91.77	84.62	2.55568	1.64892e-74
ENST00000361575	1096.52	1023.01	3112.52	2809.89	1.96866	1.92736e-74
ENST00000369167	421.46	546.66	0.33	0.55	-9.3426	2.38617e-74
ENST00000583773	421.46	546.66	0.33	0.55	-9.3426	2.38617e-74
ENST00000377791	337.05	403.83	26	24.93	-3.44112	5.54666e-74
ENST00000360958	1.79	2.44	51.4	61.28	5.02148	8.83616e-74
ENST00000379789	44.66	55.5	2.19	3.01	-3.92122	4.98258e-73
ENST00000376745	56.79	57.04	163.68	155.6	1.82927	5.89353e-73
ENST00000301634	29.8	27.27	90.81	91.65	2.01549	1.19787e-72
ENST00000494618	115.04	91.03	3.85	3.65	-4.38727	1.81544e-72
ENST00000378292	10.88	11.08	67.37	57.52	2.83576	1.9365e-72
ENST00000222008	20.2	19.7	111.54	108.68	2.82455	2.53639e-72
ENST00000609693	20.2	19.7	111.54	108.68	2.82455	2.53639e-72
ENST00000557060	24.2	22.69	1.53	1.86	-3.44967	7.95467e-72
ENST00000395686	78.38	68.54	14.89	13.88	-2.02013	1.51088e-71
ENST00000356056	10.2	9.75	1.78	1.73	-2.17658	1.97293e-71
ENST00000281928	59.27	62.11	13.71	14.96	-1.75599	2.83949e-71
ENST00000336708	15.01	14	46.89	50.49	2.07609	3.64856e-71
ENST00000393896	30.47	28.32	85.72	97.33	1.96549	3.7557e-71
ENST00000598441	21.76	18.47	92.23	86.75	2.49182	3.83511e-71
ENST00000532887	1.68	1.76	22.74	25.18	4.10868	5.7748e-71
ENST00000566505	1.68	1.76	22.74	25.18	4.10868	5.7748e-71
ENST00000340006	80.65	76.73	167.36	170.04	1.43702	1.53264e-70
ENST00000542575	54.95	51.9	123.45	133.1	1.5945	2.40976e-70
ENST00000361308	61.05	48.93	209.15	217.04	2.28853	2.51126e-70
ENST00000517856	9.07	13.15	188.13	262.35	4.6634	2.97557e-70
ENST00000380554	66.09	47.05	414.19	369.52	3.12324	6.46839e-70
ENST00000583876	66.09	47.05	414.19	369.52	3.12324	6.46839e-70
ENST00000218388	41.32	46.88	182.33	183.62	2.409	8.62238e-70
ENST00000509493	221.74	203.36	43	45.59	-1.90908	1.33559e-69
ENST00000588234	8.92	9.18	75.12	75.64	3.4061	1.78395e-69
ENST00000570161	9.45	8.38	1.16	1.07	-2.66106	3.09872e-69
ENST00000356214	5.74	5.73	64.99	64.08	3.83073	3.2495e-69
ENST00000569798	48.98	61.8	288.74	320.57	2.79126	4.88368e-69
ENST00000372969	55.88	51.25	261.77	243.96	2.64397	1.15138e-68
ENST00000469971	136.19	137.53	9.57	9.91	-3.41372	1.48541e-68
ENST00000245539	16.47	15.38	66.73	66.17	2.40265	1.56164e-68
ENST00000233893	51.12	46.79	192.98	175.95	2.27058	1.64815e-68
ENST00000314133	341.86	340.11	791.88	772.6	1.61934	1.85997e-68
ENST00000592790	159.92	152.22	32.16	27.53	-2.0533	2.27538e-68
ENST00000339647	248.35	215.66	574.92	589.72	1.65998	2.30722e-68
ENST00000602624	61.69	58.75	134.07	138.61	1.51502	2.9178e-68
ENST00000393033	9.4	8.45	50.66	45.85	2.76466	3.05778e-68
ENST00000368632	4.33	3.2	37.35	34.24	3.57108	4.29786e-68
ENST00000355091	6.05	7.6	46.3	49.12	3.12592	4.61444e-68
ENST00000564504	6.05	7.6	46.3	49.12	3.12592	4.61444e-68
ENST00000340384	155.97	138.11	346.69	356.34	1.59796	7.30416e-68
ENST00000304043	82.42	85.58	263.72	243.78	1.94564	7.39863e-68
ENST00000396466	408.34	442.17	1064.75	1046.18	1.68236	1.14195e-67
ENST00000233114	18.89	20.82	87.76	81.32	2.42405	1.42968e-67
ENST00000358171	28.55	25.43	80.98	86.63	1.96739	1.91708e-67
ENST00000470393	12.96	12.77	0.7	0.83	-3.7148	2.63424e-67
ENST00000587393	43.78	49.91	194.5	183.54	2.35979	3.81541e-67
ENST00000543779	17.73	20.51	2.59	2.39	-2.61208	4.3014e-67
ENST00000434459	22.36	30.63	192.28	186.78	3.15942	5.40602e-67
ENST00000578362	22.36	30.63	192.28	186.78	3.15942	5.40602e-67
ENST00000321265	23.48	20.57	81.1	77.63	2.18655	5.75639e-67
ENST00000339276	42.44	42.61	118.37	121.58	1.84027	8.76551e-67
ENST00000313432	32.16	29.92	3.96	4.81	-2.49396	1.72567e-66
ENST00000418476	13.62	12.01	45.89	43.52	2.13059	1.86982e-66
ENST00000318008	86.01	78.77	167.65	174.42	1.3822	3.41372e-66
ENST00000370873	86.31	66.09	365.58	350.73	2.58632	6.08555e-66
ENST00000356948	17.78	16.37	46.53	45.98	1.76629	7.46991e-66
ENST00000244763	15	13.38	2.08	1.81	-2.53463	9.21107e-66
ENST00000375651	31.98	36.14	110.32	112.15	2.03712	9.57848e-66
ENST00000547031	478.75	328.63	8.36	13.89	-4.7739	1.34496e-65
ENST00000606407	23.61	18.53	106.41	117.22	2.74774	1.45524e-65
ENST00000313104	121.67	109.87	299.74	320.79	1.78209	1.51849e-65
ENST00000430553	3.17	1.47	623.49	588.19	8.14979	1.88415e-65
ENST00000398422	66.56	71.41	0.85	1.78	-5.30079	1.94113e-65
ENST00000244137	26.62	25.51	78.62	86.51	1.99877	1.99878e-65
ENST00000312175	38.73	38.89	143.78	131.34	2.17233	2.43397e-65
ENST00000483793	28.46	32.67	2.79	3.32	-2.9878	5.25746e-65
ENST00000395671	38.63	41.99	131.74	122.99	1.99232	7.94018e-65
ENST00000275603	51.1	43.89	148.56	138.57	1.92756	3.35946e-64
ENST00000409887	0.34	0.21	14.27	13.89	5.93697	4.47333e-64
ENST00000426324	19.73	17.21	118	122.73	3.07997	5.64246e-64
ENST00000312515	29.06	27.16	106.38	104.89	2.26605	7.82922e-64
ENST00000253452	269.41	229.59	732.66	702.38	1.90208	1.38347e-63
ENST00000360338	18.61	15.36	0.29	0.17	-5.74655	1.47195e-63
ENST00000298510	79.84	63.75	278.15	263.73	2.25555	5.66816e-63
ENST00000332598	72.8	56.41	270.11	264.77	2.39071	6.47132e-63
ENST00000393306	10.58	12.96	65.11	73.87	2.88588	8.51365e-63
ENST00000301071	32.06	27.07	108.6	101.67	2.16587	1.3479e-62
ENST00000570123	8.09	7.75	121.72	115.11	4.2796	1.64608e-62
ENST00000358278	20.16	12.06	198.97	181.81	3.88398	2.21171e-62
ENST00000293308	2464.19	2533.55	5688.94	5625.69	1.51633	2.23997e-62
ENST00000299045	25.5	26.54	1.73	1.79	-3.53717	2.63122e-62
ENST00000274606	64.06	64.07	200.87	189.24	1.96884	3.60617e-62
ENST00000388968	146.64	152.08	403.97	365.63	1.69719	3.66708e-62
ENST00000588301	142.02	151.02	440.6	411.19	1.91654	3.90028e-62
ENST00000532986	262.81	281.53	29.7	33.58	-2.69897	4.15578e-62
ENST00000307839	14.62	15.01	58.46	52.06	2.22731	4.78559e-62
ENST00000345523	22.89	21.6	68.7	67.95	1.95601	5.06971e-62
ENST00000307826	20.68	20.27	53.31	56.21	1.7487	5.56975e-62
ENST00000506237	80.88	78.64	0.94	1.99	-5.3868	7.54975e-62
ENST00000394936	337.39	313.64	586.91	599.96	1.19833	8.59997e-62
ENST00000343810	7.8	7.27	35.26	35.73	2.56817	1.75197e-61
ENST00000341942	26.94	22.04	154.77	174.16	3.13059	1.85919e-61
ENST00000368954	19.91	24.21	94.07	101.33	2.47115	1.88989e-61
ENST00000535993	139.1	164.7	2.81	3.19	-5.20372	2.96763e-61
ENST00000299166	74.14	73.83	269.1	245.45	2.17787	3.54167e-61
ENST00000393745	93.13	80.48	286.14	324.81	2.17913	4.21202e-61
ENST00000461482	25.76	20.39	159.54	175	3.2509	7.38761e-61
ENST00000598985	104.22	133.52	5.95	5.57	-3.97153	7.97982e-61
ENST00000579847	12.9	12.12	38.95	40.47	1.99613	9.0304e-61
ENST00000482111	2.86	1.41	64.62	52.86	5.06922	9.8237e-61
ENST00000426677	0.65	1.1	26.09	29.83	5.27049	9.98436e-61
ENST00000495401	76.13	70.13	422.81	356.62	2.83941	1.00851e-60
ENST00000498356	294.24	355.95	0.38	0	-9.87629	1.11591e-60
ENST00000471204	0.7	0.73	358.14	304.13	8.77651	1.33045e-60
ENST00000261735	31.67	30.26	105.3	94.9	2.03028	1.47883e-60
ENST00000253727	11.93	12.02	51.55	47.01	2.37429	1.83601e-60
ENST00000483966	187.22	169.65	10.74	15.96	-3.38279	1.84545e-60
ENST00000377891	8.34	8.09	33.06	34.25	2.36622	3.0036e-60
ENST00000378670	35.78	25.82	192.21	189.59	2.9903	3.23645e-60
ENST00000380171	6.89	6.99	47.15	45.84	3.07553	3.37958e-60
ENST00000445736	21.22	21.38	71.4	64.51	2.00429	4.66209e-60
ENST00000392385	62.07	61.37	6.5	6.42	-2.8958	4.73075e-60
ENST00000319670	2.29	2.34	11.4	12.14	2.66255	5.6191e-60
ENST00000577886	29.27	23.76	102.37	98.03	2.25316	5.64788e-60
ENST00000306090	115.94	113.86	219.66	228.15	1.30254	9.08549e-60
ENST00000214893	16.89	11.96	0.5	0.48	-4.51942	9.28531e-60
ENST00000550697	8.85	4.38	136.51	136.94	4.70454	9.9028e-60
ENST00000184266	74.43	68.58	240.79	227.01	2.09091	2.18538e-59
ENST00000360441	105.28	138.1	0.16	0.05	-9.33621	2.34516e-59
ENST00000309451	25.45	27.55	143.36	139.98	2.80228	2.90105e-59
ENST00000355443	8.05	7.46	37.12	39.51	2.63495	3.09447e-59
ENST00000330398	85.14	79.39	186.19	191.36	1.54775	3.91286e-59
ENST00000012443	21.06	21.42	59.1	60.39	1.8255	5.37347e-59
ENST00000404484	53	50.86	118.46	120.57	1.54317	6.8829e-59
ENST00000317702	18.56	16.22	58.62	63.74	2.14815	1.88531e-58
ENST00000243997	18.58	14.95	73.34	65.49	2.37653	1.90109e-58
ENST00000338983	33.18	35.82	7.82	7.61	-1.83352	1.90682e-58
ENST00000430065	34.16	28.78	93.07	93.55	1.90067	3.52405e-58
ENST00000263934	9.79	9.38	1.17	1.18	-2.6928	4.40332e-58
ENST00000252102	17.07	20.73	110.13	112.76	2.9144	5.44307e-58
ENST00000357790	7.95	6.9	176.41	158.47	4.8965	6.06774e-58
ENST00000401084	22.03	16.83	96.8	91.61	2.61355	6.30186e-58
ENST00000314940	32.82	33.98	86.4	81.35	1.658	6.54488e-58
ENST00000301788	31.45	29.04	115.41	115.4	2.29491	8.32838e-58
ENST00000361427	77.74	75.45	169.8	170.93	1.50232	2.09335e-57
ENST00000424646	13.37	16.27	0.92	0.9	-3.67575	3.36552e-57
ENST00000248566	20.95	15.69	121.39	116.84	3.06024	4.58029e-57
ENST00000561060	5.11	3.41	61.18	69.18	4.25991	5.08396e-57
ENST00000600880	81.13	97.68	507.97	450.81	2.87621	5.26277e-57
ENST00000340635	72.07	61.84	12.67	10.73	-2.18428	9.89883e-57
ENST00000278980	5.38	5.28	30.42	34.65	2.93567	9.9933e-57
ENST00000534030	96.57	115.24	438.08	412.11	2.39652	1.21231e-56
ENST00000534180	21.3	27.56	136.66	140.28	2.84665	1.63e-56
ENST00000354848	18.83	18.28	46.59	45.36	1.63844	1.66071e-56
ENST00000265316	8.2	8.86	30.91	33.42	2.24121	2.02484e-56
ENST00000381342	86.93	73.29	250.06	236.47	1.95186	2.95541e-56
ENST00000570200	28.13	25.41	4.43	4.31	-2.27835	3.43384e-56
ENST00000512737	311.98	358.29	999.22	950.99	1.90428	3.84368e-56
ENST00000449913	2.4	2.85	18.31	20.83	3.21302	3.9126e-56
ENST00000262291	82.62	72.22	16.84	16.49	-1.87826	4.82493e-56
ENST00000300952	1.43	0.68	22.55	24.23	4.76092	5.47655e-56
ENST00000303577	165.17	168.14	304.84	309.51	1.22058	5.82147e-56
ENST00000478928	7.25	6.65	0.28	0.25	-4.33153	6.77513e-56
ENST00000376939	0	0	1263.46	1557.3	13.581	7.22916e-56
ENST00000322028	61.58	58.84	168.79	186.15	1.91925	8.13788e-56
ENST00000532601	461.85	399.34	57.38	45.37	-2.67844	1.02164e-55
ENST00000412786	1.67	1.33	49.94	54.37	5.4007	1.03458e-55
ENST00000315491	57	57.21	131.43	143.58	1.60485	1.12666e-55
ENST00000530022	283.61	310.03	762.73	720.2	1.68194	1.34511e-55
ENST00000393929	60.66	64.76	7.82	9.56	-2.51088	1.93181e-55
ENST00000400217	1.61	1.85	31.09	40.7	4.66466	2.02466e-55
ENST00000586501	147.74	165.52	15.36	20.12	-2.79362	2.05377e-55
ENST00000333151	390.44	465.47	0.45	0.59	-8.93075	2.14253e-55
ENST00000539745	176.78	170.29	0.67	0.66	-7.39599	2.29342e-55
ENST00000298289	159.56	152.06	370.31	351.37	1.58551	2.53828e-55
ENST00000518284	65.23	71.1	11.56	11.85	-2.20178	3.52068e-55
ENST00000439541	53.6	64.09	4.2	5.25	-3.29217	5.67386e-55
ENST00000392006	27.47	23.99	64.32	67.57	1.68698	9.37002e-55
ENST00000356487	96.16	116.01	358.65	357.88	2.08481	9.90207e-55
ENST00000233143	2314.84	2271.73	4939.01	4506.93	1.47033	1.048e-54
ENST00000491660	2.58	3.76	62.17	58.49	4.57524	1.20586e-54
ENST00000275525	47.74	46.23	111.64	107.84	1.56329	1.24731e-54
ENST00000252934	15.37	14.67	42.04	39.66	1.77256	1.29131e-54
ENST00000555619	19.85	16.76	79.75	83.55	2.508	1.75374e-54
ENST00000377459	379.19	464.44	0.64	0.74	-8.46458	1.87233e-54
ENST00000396667	13.96	13.57	3.04	2.69	-1.93557	2.04028e-54
ENST00000460124	217.2	213.18	73.88	77.1	-1.17766	2.27896e-54
ENST00000355086	17.43	16.6	3.34	3.78	-1.92765	2.89091e-54
ENST00000265462	183.19	205.93	523.04	510.65	1.76869	3.25311e-54
ENST00000377727	369.01	561.14	7.55	8.38	-5.30087	3.4611e-54
ENST00000295688	119.54	107.64	242.29	234.04	1.40395	3.81219e-54
ENST00000221801	47.6	54.48	225.09	194.27	2.38177	4.02228e-54
ENST00000336133	9.43	8.11	65.69	61	3.19728	5.99494e-54
ENST00000484841	19	18.52	157.67	246.49	3.75783	7.30768e-54
ENST00000546893	33.83	35	4.72	4.28	-2.5906	8.24682e-54
ENST00000248450	17.46	16.73	50.69	52.91	1.93475	8.3981e-54
ENST00000277165	1.25	2.34	30.1	31.18	4.37373	9.67755e-54
ENST00000524628	203.98	285.05	2.8	5.6	-5.40099	1.0251e-53
ENST00000248437	30.75	25.15	97.03	110.05	2.22096	1.24924e-53
ENST00000370765	4.95	4.66	0.29	0.32	-3.61887	1.38507e-53
ENST00000551208	0	0	536.66	581.57	13.3463	1.53605e-53
ENST00000247866	54.59	38.52	314.85	297.43	3.13266	1.67572e-53
ENST00000222284	123.83	108.85	300.04	288.97	1.70222	1.9521e-53
ENST00000524244	573.86	710.8	15.4	6.85	-5.29371	2.03415e-53
ENST00000337554	18.98	21.48	92.91	95.3	2.57012	2.46678e-53
ENST00000587470	245.4	271.7	41.86	48.06	-2.16361	3.11289e-53
ENST00000467076	4.84	4.45	52.28	49.64	3.79795	3.9005e-53
ENST00000539297	16.44	16.22	2.24	1.91	-2.64066	5.29982e-53
ENST00000291552	19.58	17.81	83.16	79.01	2.47036	6.64974e-53
ENST00000372689	59.65	55.09	1.89	3.3	-4.10214	7.40832e-53
ENST00000377401	383.05	524.63	0.87	0.5	-8.52481	7.74487e-53
ENST00000368884	59.17	61.24	150.03	143.8	1.63083	7.99838e-53
ENST00000356005	96.52	93.53	0	0	-13.2741	8.38953e-53
ENST00000409276	4.97	6.16	57.11	50.79	3.60853	9.11542e-53
ENST00000309955	18.72	20.85	3.8	4.24	-1.97365	1.50725e-52
ENST00000264234	20	21.2	59.24	58.17	1.84392	1.60924e-52
ENST00000333090	73.66	85.25	239.38	271.07	2.01014	2.5698e-52
ENST00000544076	16.68	18.97	0.36	0.35	-5.23434	3.24905e-52
ENST00000301843	43.92	36.61	107.24	110.35	1.76385	3.49874e-52
ENST00000530640	51.3	51.16	116.15	119.95	1.54737	3.79908e-52
ENST00000263274	8.53	8.41	25.33	25.79	1.91895	4.07989e-52
ENST00000311151	85.04	84.37	16.84	13.66	-2.13925	8.01467e-52
ENST00000527573	16.76	14.05	117.51	113.86	3.29974	9.56301e-52
ENST00000357387	13.43	13.73	2.94	2.72	-1.93454	9.86478e-52
ENST00000415807	36.74	34.05	9.41	9.22	-1.59439	1.00218e-51
ENST00000393394	53.19	35.02	388.35	328.24	3.39187	1.07746e-51
ENST00000602071	53.19	35.02	388.35	328.24	3.39187	1.07746e-51
ENST00000471395	19.92	24.47	2.17	1.97	-3.08123	1.51976e-51
ENST00000352689	13.65	13.69	3.54	3.44	-1.64324	1.60163e-51
ENST00000263368	247.5	276.42	690.68	781.62	1.84992	1.77683e-51
ENST00000368719	689.14	491.56	2721.67	2589.18	2.54933	2.42067e-51
ENST00000539061	69.86	82.84	11.37	12.33	-2.35089	2.57822e-51
ENST00000380113	14.27	12.32	66.25	61.01	2.60047	2.65816e-51
ENST00000245857	363.28	326.11	47.16	38.14	-2.60021	2.77402e-51
ENST00000305784	13.86	11.98	59.41	57.18	2.51584	2.86741e-51
ENST00000254322	26.56	26.79	63.81	63.08	1.58239	3.22745e-51
ENST00000225525	22.15	28.03	113.99	122.66	2.57073	4.19843e-51
ENST00000338639	47.59	44.47	127.77	126.39	1.82239	8.1156e-51
ENST00000249837	22.07	23.27	6.5	6.52	-1.47587	8.69003e-51
ENST00000463496	33.58	31.41	3.94	5.12	-2.50841	1.28504e-50
ENST00000358739	126.8	118.81	2.34	2.25	-5.23132	1.30071e-50
ENST00000598742	30.56	35.93	108.23	105.72	2.01444	1.33018e-50
ENST00000608106	30.56	35.93	108.23	105.72	2.01444	1.33018e-50
ENST00000366955	36.25	35.94	9.85	10.95	-1.46957	1.40072e-50
ENST00000253788	482.49	578.2	1786.81	1643.37	2.11686	1.50341e-50
ENST00000216479	54.08	48.28	138.41	130.29	1.73595	1.73373e-50
ENST00000373626	0	0.4	467.73	426.27	10.5137	2.24994e-50
ENST00000301072	185.56	150.03	463.75	475.4	1.82329	2.40053e-50
ENST00000566622	6.53	2.99	109.1	146.94	5.06319	3.46717e-50
ENST00000373275	11.37	11.76	2.68	2.59	-1.80733	4.8464e-50
ENST00000531491	13.16	9.62	61.11	57.55	2.70885	5.0756e-50
ENST00000356839	40.51	32.04	118.12	119.43	2.04335	5.14782e-50
ENST00000290949	19.56	16.87	58.47	61.22	2.05315	5.72787e-50
ENST00000285930	199.78	148.83	699.89	658.14	2.30323	6.51906e-50
ENST00000252542	4.91	5.02	19.16	18.72	2.25673	7.8217e-50
ENST00000271375	31.42	28.34	8.72	8.3	-1.48433	1.04936e-49
ENST00000571957	28.2	22.5	216.38	216.1	3.57274	1.14204e-49
ENST00000368232	2.98	2.44	24.11	21.68	3.39573	1.1661e-49
ENST00000381962	124.14	111.8	233.24	251.6	1.37115	1.20526e-49
ENST00000369163	194.95	157.16	4.6	5.5	-4.63481	1.38151e-49
ENST00000553672	59.91	58.51	0.34	0.89	-6.11499	1.5725e-49
ENST00000377017	129.74	96.49	1.46	1.3	-5.85969	1.58278e-49
ENST00000374450	66.01	66.54	148.48	144.44	1.48939	1.73013e-49
ENST00000509736	122.22	154.17	3.38	4.52	-4.69079	1.85588e-49
ENST00000338338	2.06	0.85	48.34	43.22	5.26035	2.06078e-49
ENST00000263774	18.85	14.44	86.59	88.56	2.74717	2.33046e-49
ENST00000376755	10.35	9.61	48.83	50.23	2.65571	2.72193e-49
ENST00000600134	10.35	9.61	48.83	50.23	2.65571	2.72193e-49
ENST00000216951	22.72	21.88	62.71	59.23	1.78686	2.90184e-49
ENST00000356315	6.72	6.32	1.44	1.48	-1.83091	3.02483e-49
ENST00000508233	92.99	65.67	1.58	1.89	-5.07175	4.50641e-49
ENST00000345807	21.61	17.54	81.25	79.52	2.38567	4.5071e-49
ENST00000300289	25.56	22.55	55.24	57.54	1.55778	4.53674e-49
ENST00000373290	28.28	29.83	75.3	77.25	1.72939	4.59507e-49
ENST00000609928	18.59	17.47	2.32	2.75	-2.49484	5.30645e-49
ENST00000319248	511.93	444.48	1123.95	1052.03	1.542	6.03808e-49
ENST00000382422	9.77	12.4	0.61	0.72	-3.71195	8.61865e-49
ENST00000389805	16.61	24.36	131.41	134.83	3.01222	8.84235e-49
ENST00000528164	34.77	37.47	187.1	166.37	2.68592	1.02769e-48
ENST00000357903	118.83	106.73	217.75	212.9	1.26297	1.04069e-48
ENST00000488164	33.17	30	3.77	2.86	-2.9016	1.0798e-48
ENST00000592727	160.14	148.97	315.92	324.43	1.4254	1.32404e-48
ENST00000317502	3.96	4.96	32.78	32.34	3.18265	1.38714e-48
ENST00000374761	7.65	5.6	33.94	38.07	2.76339	1.44817e-48
ENST00000588240	11.7	8.77	51.29	48.34	2.6104	1.61116e-48
ENST00000605844	11.7	8.77	51.29	48.34	2.6104	1.61116e-48
ENST00000550078	32.52	26.51	4.61	4.67	-2.33096	1.81708e-48
ENST00000345046	20.81	18.6	75.24	66.8	2.18646	1.87634e-48
ENST00000596601	20.81	18.6	75.24	66.8	2.18646	1.87634e-48
ENST00000269349	28.64	27.29	71.84	69.45	1.67531	2.20299e-48
ENST00000221419	3.06	3.28	18.29	18.2	2.84135	2.45816e-48
ENST00000505307	6.86	4.91	65.54	66.67	3.8444	3.1769e-48
ENST00000329342	17.45	16.44	49.52	50.48	1.89624	4.09438e-48
ENST00000572383	0	0	1482.65	1495.12	12.8185	4.81618e-48
ENST00000251993	0.68	0.68	11.23	13.33	4.4516	5.16768e-48
ENST00000259119	27.1	27.13	5.02	4.99	-2.09873	5.40616e-48
ENST00000555592	64.75	72.07	259.91	257.1	2.35021	7.1509e-48
ENST00000338970	142.92	172.65	582.68	526.61	2.17185	8.14001e-48
ENST00000307741	7.66	6.88	25.85	27.5	2.2049	9.12518e-48
ENST00000486181	195.87	180.36	5.53	2.27	-5.10598	1.27667e-47
ENST00000328333	8.87	7.18	25.63	29.3	2.09673	1.94472e-47
ENST00000498385	668.81	831.11	30.76	49.3	-3.74423	2.16204e-47
ENST00000296456	5.52	5.18	20.98	19.66	2.25077	2.24429e-47
ENST00000262812	40.48	34.98	111.12	109.31	1.89735	2.42555e-47
ENST00000394295	140.97	100.44	509.65	508.91	2.40825	2.52333e-47
ENST00000522445	119.22	265.91	1.49	1.12	-6.67268	2.61019e-47
ENST00000430430	4.18	4.03	0.34	0.36	-3.21976	2.81124e-47
ENST00000592787	86.31	71.15	260.88	241.14	2.03602	3.35549e-47
ENST00000369301	13.17	13.89	3.26	3.1	-1.76375	4.93234e-47
ENST00000360439	41.1	46.49	9.48	9.38	-1.88609	5.38057e-47
ENST00000394186	128.67	137.33	590.12	567.16	2.7641	6.03744e-47
ENST00000521865	1.38	1.91	75.83	71.45	5.78155	7.60466e-47
ENST00000489022	0	0.38	373.46	354.88	10.172	1.04459e-46
ENST00000320476	6.29	6.16	17.02	16.82	1.76677	1.08174e-46
ENST00000569114	6.29	6.16	17.02	16.82	1.76677	1.08174e-46
ENST00000267935	14.12	9.81	79.94	93.9	3.20017	1.20136e-46
ENST00000402676	66.27	70.19	15.98	13.45	-1.884	1.23476e-46
ENST00000369158	27.55	29.5	0.2	0.16	-6.77131	1.48105e-46
ENST00000403683	27.55	29.5	0.2	0.16	-6.77131	1.48105e-46
ENST00000580481	27.55	29.5	0.2	0.16	-6.77131	1.48105e-46
ENST00000585113	27.55	29.5	0.2	0.16	-6.77131	1.48105e-46
ENST00000308153	53.8	50.87	150.57	146.55	1.87494	1.55221e-46
ENST00000534624	41.39	34.66	99.25	98.5	1.71158	1.72111e-46
ENST00000463563	15.25	15.09	2.46	2.36	-2.31903	1.72769e-46
ENST00000447866	28.34	25.02	76.5	78.12	1.87813	2.33125e-46
ENST00000367569	59.3	62.47	175.82	169.85	1.87696	2.5778e-46
ENST00000054950	65.97	58.14	145.25	136.21	1.51429	2.58267e-46
ENST00000518716	0.75	1.24	66.26	65.37	6.19716	2.76919e-46
ENST00000367545	21.13	22.19	4.38	5.16	-1.85657	2.80832e-46
ENST00000219789	2.32	3.47	25.84	26.23	3.46997	2.91319e-46
ENST00000491306	31.18	35.51	92.91	88.59	1.77098	6.01671e-46
ENST00000480003	36.63	44.21	1.79	1.99	-4.04254	7.46248e-46
ENST00000420463	18.14	24.01	96.89	103.73	2.57458	7.81269e-46
ENST00000537098	104.51	105.49	37.22	38.46	-1.14349	8.85675e-46
ENST00000394920	34.67	32.52	104.23	99.12	1.95166	9.31652e-46
ENST00000231368	11.89	11.21	3.23	3.18	-1.5212	1.28167e-45
ENST00000359314	39.76	38.56	11.05	10.08	-1.56008	1.3058e-45
ENST00000400337	8.33	7.03	23.62	26.74	2.03657	1.67593e-45
ENST00000504475	13.04	18.89	0.46	0.5	-4.68331	1.69935e-45
ENST00000379775	0	0	85.85	89.28	12.5563	1.97578e-45
ENST00000373312	22.43	22.77	48.71	53.49	1.50354	2.18989e-45
ENST00000302422	42.77	35.29	230.33	199.87	2.88155	2.78785e-45
ENST00000372004	75.09	75.67	19.2	16.17	-1.76195	2.90961e-45
ENST00000307404	25.79	27.38	65.8	63.68	1.61518	3.2778e-45
ENST00000586839	3.11	1.61	44.47	48.38	4.61097	3.57012e-45
ENST00000240851	11.16	15.42	77.7	73.43	2.82697	4.21102e-45
ENST00000222005	38.39	40.69	92.79	94.62	1.58274	4.24587e-45
ENST00000349157	2.15	3.46	30.57	31.58	3.77532	4.33131e-45
ENST00000569567	2.15	3.46	30.57	31.58	3.77532	4.33131e-45
ENST00000393623	13.25	13.38	38.32	36.09	1.81305	4.82714e-45
ENST00000381679	24.61	21.72	5.55	5.95	-1.68185	4.98515e-45
ENST00000528499	43.34	39.03	85.57	90.35	1.42785	4.99783e-45
ENST00000270142	134.01	130.81	317	287.12	1.54716	5.09269e-45
ENST00000435275	14.43	12.14	118.15	96.4	3.37597	5.48769e-45
ENST00000423777	7.07	5.85	29.74	28.4	2.49974	7.55674e-45
ENST00000396183	8.47	6.48	30.45	32.37	2.39483	8.2051e-45
ENST00000481132	6.04	7.51	0.33	0.42	-3.8024	8.4022e-45
ENST00000507735	9.43	9.31	22.62	23.48	1.62442	8.61063e-45
ENST00000203407	49.04	47.11	97.01	104.65	1.40364	9.03528e-45
ENST00000413384	22.28	17.65	60.25	61.13	1.93079	1.2195e-44
ENST00000376911	17.59	16.78	0.97	1.04	-3.71821	1.28481e-44
ENST00000374550	559.22	592.6	1108.59	1072.67	1.30965	1.39936e-44
ENST00000397786	22.62	20.76	6.26	6.66	-1.42077	1.41126e-44
ENST00000233609	274.05	344.97	18.18	25.04	-3.40637	1.68894e-44
ENST00000209875	47.94	51.93	15.33	15.19	-1.38507	1.77497e-44
ENST00000330964	36.06	30.76	108.6	99.49	1.98208	2.1072e-44
ENST00000600213	21.81	8.01	6759.94	6038.97	8.6717	2.13952e-44
ENST00000389858	14.78	13.9	33.92	31.59	1.51801	2.33776e-44
ENST00000329305	42.87	47.14	172.8	148.36	2.18564	2.3665e-44
ENST00000402412	28.72	29.98	6.67	6.11	-1.86655	2.64409e-44
ENST00000370321	284.75	312.13	684.34	643.01	1.50553	2.79955e-44
ENST00000465089	4.6	3.46	0.16	0.21	-4.07154	2.82645e-44
ENST00000278671	18.49	12.06	99.82	103.81	3.07568	3.00986e-44
ENST00000215909	458.11	429.18	844.57	804.87	1.30023	3.50999e-44
ENST00000403150	6.94	7.97	27.24	28.07	2.21356	4.84274e-44
ENST00000321521	3.14	3.63	0.24	0.18	-3.64886	6.06308e-44
ENST00000495273	22.77	21.98	3.07	3.95	-2.34016	6.20335e-44
ENST00000579565	30.04	32.49	1.78	1.41	-3.91144	6.60615e-44
ENST00000487615	8.38	8.02	0.58	0.55	-3.51712	6.82362e-44
ENST00000312579	6.88	5.23	43.51	40.12	3.12171	6.87793e-44
ENST00000576209	0	0	213.99	239.31	12.4025	7.03842e-44
ENST00000599415	0	0	213.99	239.31	12.4025	7.03842e-44
ENST00000367889	5.38	9.95	109.18	100.96	4.08722	8.25299e-44
ENST00000250495	95.9	82.08	282.75	255.45	1.97224	9.07056e-44
ENST00000361654	8.14	8.53	0.61	0.78	-3.23952	1.04016e-43
ENST00000432588	1160.78	1127.53	0	0	-12.3765	1.06612e-43
ENST00000375784	12.69	14.06	52.03	53.05	2.3116	1.09292e-43
ENST00000400052	12.69	14.06	52.03	53.05	2.3116	1.09292e-43
ENST00000418285	12.69	14.06	52.03	53.05	2.3116	1.09292e-43
ENST00000422167	12.69	14.06	52.03	53.05	2.3116	1.09292e-43
ENST00000425464	12.69	14.06	52.03	53.05	2.3116	1.09292e-43
ENST00000456863	12.69	14.06	52.03	53.05	2.3116	1.09292e-43
ENST00000472244	138.6	129.04	0	0.23	-9.09096	1.14605e-43
ENST00000580261	250.07	304.97	855.71	826.61	1.97788	1.21646e-43
ENST00000563961	0.16	0.3	8.26	6.72	5.2854	1.26902e-43
ENST00000511078	27.1	17.13	206.23	193.99	3.5926	1.28739e-43
ENST00000357681	17.33	17.87	4.48	4.09	-1.70979	2.14326e-43
ENST00000517403	918.84	1523.52	74.53	79.65	-3.55638	2.16056e-43
ENST00000394023	15.26	17.31	1.89	1.55	-2.90227	2.4266e-43
ENST00000382361	39.33	42.32	86.62	87.73	1.42443	2.56885e-43
ENST00000493119	3.5	2.82	71.15	56.1	4.64451	2.61728e-43
ENST00000563542	3.51	3.85	0.05	0.09	-5.26595	2.69484e-43
ENST00000328848	104.9	101.14	301.46	274.54	1.88897	3.05458e-43
ENST00000403490	9.27	6.57	57.34	68.13	3.31804	3.18318e-43
ENST00000461436	33.89	49.46	1.59	1.83	-4.22914	3.19888e-43
ENST00000216727	11.06	10.52	49.33	41.16	2.39656	3.47516e-43
ENST00000399017	4.89	4.92	0.67	0.64	-2.56708	4.45418e-43
ENST00000327040	13.42	14.29	3.62	3.55	-1.62385	4.62236e-43
ENST00000369443	5.79	6.56	0.59	0.47	-3.19525	4.81022e-43
ENST00000348624	0.43	0.49	9.05	10.21	4.61478	4.82025e-43
ENST00000374077	31.03	29.6	200.64	179.49	3.10156	6.37365e-43
ENST00000335514	31.17	18.19	250.56	228.58	3.68119	8.24153e-43
ENST00000253003	45.42	39.23	105.81	110.82	1.69953	8.39688e-43
ENST00000283179	49.26	42.71	112.87	103.53	1.56377	8.54248e-43
ENST00000395240	7.02	9.03	56	47.9	3.02111	1.09476e-42
ENST00000334678	9.47	6.3	64.19	61.7	3.3386	1.36821e-42
ENST00000417701	36.97	33.99	4.39	4.62	-2.62466	1.51165e-42
ENST00000262613	46.81	44.99	89.19	88.73	1.29116	1.58502e-42
ENST00000596358	19.92	17.09	69.19	75.18	2.31147	1.68415e-42
ENST00000372940	8.65	8.8	62.2	54.46	3.08381	1.95621e-42
ENST00000339464	19.76	20.75	47.34	53.42	1.63982	2.04826e-42
ENST00000545867	15.82	13.63	0.18	0.15	-5.99124	2.12155e-42
ENST00000547708	0	0.93	242.31	180.13	8.5833	2.14069e-42
ENST00000324333	24.05	25.29	6.71	6.81	-1.53981	2.40224e-42
ENST00000368845	31.08	28.76	68.73	66.27	1.50894	2.45654e-42
ENST00000216194	14.47	14.42	42.47	40.41	1.85379	2.69658e-42
ENST00000397375	68.29	66.35	144.31	142.82	1.44757	2.84897e-42
ENST00000335786	11.89	10.57	1.81	1.81	-2.30034	3.36009e-42
ENST00000263026	28.1	26.88	7.87	8.13	-1.45148	3.45005e-42
ENST00000563390	1000.95	1020.65	1819.65	1714.62	1.22136	3.4788e-42
ENST00000566012	193.75	156.31	506.31	573.86	2.02861	4.44171e-42
ENST00000401695	152.49	173.53	385.67	376.69	1.56336	4.81907e-42
ENST00000602398	25.55	26.75	2.98	3.99	-2.5729	5.32668e-42
ENST00000367409	24.16	25.78	5.59	6.47	-1.72347	6.41272e-42
ENST00000307422	4.71	3.93	37.88	31.86	3.33315	6.61436e-42
ENST00000331789	1865.56	1732.33	2995	3044.83	1.085	6.63125e-42
ENST00000225430	1302.14	1342.74	2249.56	2167.78	1.11542	7.39238e-42
ENST00000541529	29.04	27.77	94.21	81.58	1.97045	7.47078e-42
ENST00000357360	9.45	9.05	48.03	50.7	2.76053	7.9115e-42
ENST00000361681	673.33	601.68	2185.54	1751.34	2.03993	8.20854e-42
ENST00000247665	28.07	30.52	93.58	97.5	2.05978	8.4185e-42
ENST00000435723	1.9	2.79	40	45.63	4.49623	9.02125e-42
ENST00000217652	54.33	45.62	183.27	155.88	2.1078	1.0095e-41
ENST00000496112	2.11	1.57	25.82	24.63	4.08721	1.06155e-41
ENST00000262319	2.36	2.56	12.37	13.59	2.71128	1.08129e-41
ENST00000553110	336.42	390.46	993.38	929.64	1.84813	1.13789e-41
ENST00000600969	336.42	390.46	993.38	929.64	1.84813	1.13789e-41
ENST00000265056	17.65	17.09	36.65	36.08	1.3944	1.23558e-41
ENST00000377777	240.91	361.58	12.23	7.91	-4.41903	1.51697e-41
ENST00000332810	13.83	11.73	35.36	35.53	1.80107	1.68021e-41
ENST00000355731	173.96	292.07	7.77	7.12	-4.51301	1.74071e-41
ENST00000398104	22.24	23.42	47.09	46.65	1.36419	2.25587e-41
ENST00000388726	7.34	8.01	0.92	0.68	-2.91435	2.27166e-41
ENST00000409512	27.13	26.33	63.81	63.8	1.59581	3.24848e-41
ENST00000463372	2.61	1.67	37.38	37.86	4.43143	3.93134e-41
ENST00000326427	22.04	21.24	49.64	50.14	1.54017	3.96576e-41
ENST00000290271	18.97	15.28	1.78	2.05	-2.81584	4.27123e-41
ENST00000301012	9.99	8.09	36.97	41.93	2.45821	4.3588e-41
ENST00000309602	7.23	6.04	25.05	25.23	2.24915	4.68321e-41
ENST00000425753	11.64	11.62	44.93	52.5	2.40331	5.49944e-41
ENST00000242577	176.54	156.21	384.8	361.36	1.54247	6.21082e-41
ENST00000379939	8.92	9.61	1.9	2.01	-1.91841	6.50654e-41
ENST00000467289	7.31	6.1	61.79	56.7	3.48142	6.85739e-41
ENST00000374436	4.52	3.91	31.04	37.59	3.34252	6.88188e-41
ENST00000469535	12.16	11.02	2.58	2.58	-1.84123	6.88269e-41
ENST00000488888	12.82	13.73	0.88	1.18	-3.33996	6.94341e-41
ENST00000419932	0.41	0	659.7	667.4	10.6571	7.42918e-41
ENST00000488254	9.03	6.53	40.24	36.95	2.63535	7.69854e-41
ENST00000309318	37.95	37.61	95.88	98.96	1.72298	8.715e-41
ENST00000553614	2.53	0.77	76.03	98.46	5.98291	8.86021e-41
ENST00000327741	588.21	555.74	944.09	904.55	1.03019	9.55461e-41
ENST00000270586	109.27	97.02	236.78	227.78	1.53643	1.00465e-40
ENST00000234590	1010.24	865.17	1913.62	1923.35	1.37177	1.0448e-40
ENST00000507868	19.46	21	74.91	78.76	2.28206	1.08961e-40
ENST00000397421	60.32	56.44	116.16	124.09	1.38331	1.15631e-40
ENST00000301464	12.34	16.43	87.61	77.26	2.85263	1.18618e-40
ENST00000379412	1202.81	971.51	273.39	259.18	-1.68614	1.22672e-40
ENST00000569764	7.69	8.37	0.38	0.45	-3.92724	1.26456e-40
ENST00000262942	49.15	51.57	110.28	107.15	1.44978	1.59032e-40
ENST00000323146	18.84	18.3	40.06	43.13	1.49255	1.64285e-40
ENST00000372715	17.18	18.6	54.06	51.27	1.89025	1.91199e-40
ENST00000469867	16.33	17.61	1.52	1.44	-3.16466	2.04599e-40
ENST00000594478	52.63	48.34	95.87	96.3	1.26401	2.83384e-40
ENST00000356205	55.38	57.22	105.32	106.77	1.24792	2.86066e-40
ENST00000535829	4.24	3.78	18.9	20.92	2.63451	3.07418e-40
ENST00000578207	7.13	9.06	0.26	0.36	-4.3283	3.52947e-40
ENST00000309244	87.48	98.04	260.18	238.42	1.78459	3.64788e-40
ENST00000313077	2.24	2.35	7.9	7.84	2.09897	3.6773e-40
ENST00000546591	6.6	9.82	80.58	78.15	3.61482	4.11065e-40
ENST00000343818	12.14	11.38	37.02	39.77	2.04348	4.13781e-40
ENST00000395245	8.41	7.07	31.03	33.24	2.38661	4.19456e-40
ENST00000380959	11.15	10.31	2.41	2.26	-1.86876	4.46225e-40
ENST00000329967	20.92	22.82	83.66	92.9	2.37206	4.93603e-40
ENST00000522504	1.07	1.41	0.01	0.01	-6.48438	5.00741e-40
ENST00000430157	306.23	326.4	631.16	613.46	1.37693	5.07065e-40
ENST00000481039	3.35	6.48	88.94	128.16	4.74691	5.99318e-40
ENST00000307864	13.34	10.56	38.56	38.01	2.00802	6.30617e-40
ENST00000456586	667.61	701.7	1300.79	1241.46	1.37858	6.5826e-40
ENST00000431932	13.46	13.87	2.92	2.94	-1.89229	9.13985e-40
ENST00000166139	41.42	34.84	89.03	89.59	1.56098	1.069e-39
ENST00000409659	5.11	4.45	30.9	26.7	2.91635	1.31486e-39
ENST00000233575	37.69	30.5	93.35	92.75	1.78322	1.3873e-39
ENST00000403491	6.04	6.5	0.93	1	-2.36335	1.53335e-39
ENST00000448238	16.39	14.35	3.81	3.87	-1.67021	1.59401e-39
ENST00000460120	21.93	25.77	2.88	2.99	-2.68155	1.68938e-39
ENST00000246802	51.22	70.97	262.52	276.23	2.46902	1.72267e-39
ENST00000296026	15.23	12.07	58.95	65.15	2.52816	1.72581e-39
ENST00000374759	18.52	15.32	42.39	43.34	1.66802	1.84451e-39
ENST00000217131	73.2	63.16	146.79	151.87	1.47345	1.93258e-39
ENST00000303961	19.07	14.53	58.75	61.74	2.17565	2.86445e-39
ENST00000356187	5.6	4.76	28.17	25.36	2.69912	3.1867e-39
ENST00000222990	2.28	2.76	11.2	11.6	2.49411	3.45067e-39
ENST00000446327	12.76	10.68	48.41	48.48	2.3875	3.53113e-39
ENST00000567239	10.86	8.93	0.48	0.76	-3.63784	3.64641e-39
ENST00000594828	4.53	6.99	61.18	59.44	3.72667	3.65423e-39
ENST00000301838	13.42	11.96	39.43	38.13	1.94706	3.6744e-39
ENST00000245552	24.08	24.64	74.28	76.72	1.98373	3.74879e-39
ENST00000395323	7.93	10.65	41.79	42.64	2.50244	4.88228e-39
ENST00000418664	41.99	40.88	3.56	5.55	-2.8468	5.0737e-39
ENST00000372764	10.95	9.66	30.62	30.63	1.90325	5.36612e-39
ENST00000301264	3.46	3.05	17.61	19.44	2.82245	5.49889e-39
ENST00000434457	27.83	32.07	5.56	6.41	-1.99458	5.64496e-39
ENST00000356638	41.85	34.97	91.96	103.62	1.67607	7.13335e-39
ENST00000308018	15.99	17.4	67.26	59.68	2.26917	8.52895e-39
ENST00000295006	70.39	70.23	119.63	114.97	1.06765	9.70388e-39
ENST00000493254	14.93	17.21	1.36	1.04	-3.38512	9.87902e-39
ENST00000568588	15.91	11.89	139.33	90.5	3.36478	1.01167e-38
ENST00000339157	29.14	27.86	58.24	60.67	1.39515	1.02612e-38
ENST00000557832	143.71	157.95	15.2	11.17	-3.10232	1.21104e-38
ENST00000373344	22.23	22.1	5.86	6.73	-1.49004	1.38671e-38
ENST00000326631	6.84	7.44	38.16	35.83	2.71011	1.50729e-38
ENST00000438964	7.04	3.48	60.26	73.58	3.96522	1.56807e-38
ENST00000581874	57.47	51.71	197.98	181.42	2.21288	1.71035e-38
ENST00000453766	4.12	4.73	32.39	28.46	3.10915	2.08607e-38
ENST00000318158	55.56	56.74	118.3	115.19	1.4012	2.9634e-38
ENST00000391857	1294.46	1504.93	3528.39	3342.03	1.64119	3.20247e-38
ENST00000448864	87.68	82.07	235.52	220.02	1.83142	3.31628e-38
ENST00000571129	146.95	196.14	3.37	6.57	-4.66048	3.56912e-38
ENST00000377953	6.05	5.5	23	24.26	2.36126	4.16738e-38
ENST00000305885	16.99	13	57.29	52.68	2.20545	4.38639e-38
ENST00000572218	2.92	3.06	0.05	0.06	-5.39735	4.68212e-38
ENST00000539854	4.22	3.26	68.86	55.49	4.39774	5.36713e-38
ENST00000570816	88.18	96.17	236.75	223.69	1.69468	5.50755e-38
ENST00000608062	88.18	96.17	236.75	223.69	1.69468	5.50755e-38
ENST00000608413	88.18	96.17	236.75	223.69	1.69468	5.50755e-38
ENST00000609006	88.18	96.17	236.75	223.69	1.69468	5.50755e-38
ENST00000609324	88.18	96.17	236.75	223.69	1.69468	5.50755e-38
ENST00000609930	88.18	96.17	236.75	223.69	1.69468	5.50755e-38
ENST00000404022	2.51	3.47	24.93	32.98	3.56874	6.16783e-38
ENST00000389153	11.94	11.84	1.13	1.42	-2.87876	6.71449e-38
ENST00000274065	402.89	446.53	913.2	858.67	1.41839	7.94573e-38
ENST00000316939	24.3	20	94.32	89.36	2.41972	8.42717e-38
ENST00000391851	134.44	135.32	219.96	225.77	1.06848	8.61294e-38
ENST00000205194	6.63	6.29	30.2	28.09	2.50792	1.00945e-37
ENST00000588991	749.92	640.68	149.45	180.74	-1.73307	1.27404e-37
ENST00000215570	4.32	5.44	25.48	25.63	2.70939	1.36726e-37
ENST00000300688	10.01	9.08	39.6	35.36	2.30814	1.46462e-37
ENST00000599678	10.01	9.08	39.6	35.36	2.30814	1.46462e-37
ENST00000258424	154.52	139.74	352.76	319.96	1.57105	1.48192e-37
ENST00000403263	4.39	4.53	0.83	0.88	-2.05958	1.52491e-37
ENST00000565990	111.69	133.5	18.62	16.81	-2.4235	1.57808e-37
ENST00000305978	16.84	16.96	62.57	61.9	2.23421	1.64194e-37
ENST00000562836	58.35	67.68	7.52	10.02	-2.50444	1.71857e-37
ENST00000602130	41.08	39.48	0.63	1.64	-4.73962	1.77714e-37
ENST00000311550	62.77	61.48	21.34	19.46	-1.27772	1.84895e-37
ENST00000432079	11.91	9.8	1.92	1.88	-2.1807	2.17584e-37
ENST00000354436	21.62	26.36	4.25	4.89	-2.06511	2.44222e-37
ENST00000354624	14.36	10.69	44.1	43.27	2.12916	2.61752e-37
ENST00000372833	11.89	11.46	58.97	55.18	2.64303	2.84395e-37
ENST00000252603	30.61	28.5	81.45	78.9	1.79451	2.88902e-37
ENST00000258962	23.74	14.95	117.72	110.56	2.89014	2.8986e-37
ENST00000395353	14.31	17.02	46.07	48.65	1.92049	2.94406e-37
ENST00000229238	34.87	37.47	98.64	92.86	1.75241	3.01955e-37
ENST00000261622	185.85	168.37	374.74	446.99	1.53965	3.17192e-37
ENST00000343225	26.29	19.68	3.47	3.25	-2.43281	3.36479e-37
ENST00000331666	0	0	63.79	62.89	11.6483	3.76862e-37
ENST00000455976	4.52	4.38	22.35	20.46	2.59191	3.84588e-37
ENST00000360674	3.47	3.42	15.42	18.29	2.61157	4.83822e-37
ENST00000593032	0.9	0	105.03	122.17	7.96253	5.17015e-37
ENST00000552692	2.54	4.28	43.41	42.55	3.97817	5.22323e-37
ENST00000376499	7.16	7.61	19.4	20.41	1.75465	5.29328e-37
ENST00000565301	66.31	72.75	1.69	0.9	-5.207	5.65043e-37
ENST00000313511	106.58	109.38	181.38	178.67	1.0728	6.10395e-37
ENST00000438607	54.19	45.63	164.15	164.14	2.11764	7.21111e-37
ENST00000358691	6.03	6.68	1.29	1.3	-1.96404	8.27348e-37
ENST00000294072	4.14	2.87	19.25	21.71	2.86303	9.13894e-37
ENST00000296503	1.68	2.88	28.54	25.16	3.85806	9.25368e-37
ENST00000354464	3.49	1.58	35.97	35.39	4.0966	9.73301e-37
ENST00000200457	8.24	8.54	27.38	28.55	2.06686	1.03483e-36
ENST00000335934	9.24	7.5	36.38	33.69	2.4017	1.04962e-36
ENST00000379010	3.84	4.7	0.04	0.05	-6.05899	1.05354e-36
ENST00000590151	51.12	46.8	0	0	-11.598	1.08108e-36
ENST00000586895	94.15	88.45	300.44	271.66	2.10522	1.13975e-36
ENST00000273308	6.11	3.02	56.88	59.65	3.98378	1.14093e-36
ENST00000238248	0	0	186.16	191.72	11.5898	1.17627e-36
ENST00000508075	101.85	112.39	20.5	20.39	-2.02681	1.19882e-36
ENST00000393564	272.98	233.73	518.78	584.79	1.46249	1.47977e-36
ENST00000371953	17.34	16.78	5.6	5.64	-1.27419	1.62336e-36
ENST00000377526	33.61	31.42	77.29	71.74	1.53502	1.77045e-36
ENST00000529428	10.03	9.06	1.06	1.13	-2.78084	2.06549e-36
ENST00000555155	2.45	1.94	17.36	16.49	3.26072	2.12474e-36
ENST00000372458	32.33	33.23	72.21	73.4	1.49075	2.25433e-36
ENST00000484745	0.49	1.03	18.34	16.16	4.76199	2.32095e-36
ENST00000546260	0	0	45.55	40.1	11.5662	2.33341e-36
ENST00000396655	1.89	2.26	29.36	27.12	4.08578	2.63285e-36
ENST00000399703	13.47	12.38	2.11	1.98	-2.31884	2.83591e-36
ENST00000356530	197.71	233.71	0.18	0.42	-8.48697	3.104e-36
ENST00000473925	18.63	12.49	100.08	91.42	2.98065	3.12965e-36
ENST00000553384	0.88	0.49	16.05	13.56	4.69078	3.13712e-36
ENST00000248958	10.03	5.9	74.46	68.52	3.50002	3.23096e-36
ENST00000607357	17.55	21.12	163.93	144.88	3.43856	3.23461e-36
ENST00000497426	14.6	10.26	1.22	1.46	-2.86947	3.27459e-36
ENST00000343632	0.9	0.87	8.19	8.02	3.48987	4.57263e-36
ENST00000303151	15.39	14.08	59.02	56.08	2.31534	5.29394e-36
ENST00000577875	100.78	107.72	5.95	3.53	-4.00125	5.70268e-36
ENST00000304218	179.21	206.32	0.09	0	-10.1635	5.70481e-36
ENST00000559386	14.86	8.99	97.07	87.71	3.2973	6.23772e-36
ENST00000299424	10.65	13.95	58.61	67.04	2.68192	6.31926e-36
ENST00000473035	353.71	393.43	84.44	83.11	-1.75018	6.91048e-36
ENST00000540494	36.5	34.02	94.71	118.66	1.92962	7.23111e-36
ENST00000230431	39.16	48	160.98	155.78	2.23746	7.40708e-36
ENST00000510871	6.73	6.64	0.48	0.58	-3.3058	7.47776e-36
ENST00000535788	96.52	111.5	559.29	404.59	2.57985	7.53666e-36
ENST00000233616	1.98	0.95	18.98	23.14	4.13285	7.60177e-36
ENST00000394510	0	0.01	11.25	11.07	10.1099	7.72182e-36
ENST00000585933	14.41	9.75	0.63	0.63	-3.86575	7.85035e-36
ENST00000340385	65.88	61.82	134.86	123.51	1.35557	8.85461e-36
ENST00000439383	22.93	20.86	48.9	54.92	1.57618	9.09142e-36
ENST00000535404	31.67	40.93	1.86	2.66	-3.63881	9.33193e-36
ENST00000564124	12.71	10.61	0.31	0.4	-4.67381	9.48318e-36
ENST00000254351	49.13	45.3	87.26	83.11	1.18235	9.51192e-36
ENST00000476241	1.47	2.78	27.89	34.55	4.14812	1.02951e-35
ENST00000557016	81.08	66.32	213.03	192.05	1.80904	1.08097e-35
ENST00000399273	6.42	7.59	0.94	0.98	-2.53982	1.19237e-35
ENST00000380394	634.9	671.37	1141.68	1096.65	1.12063	1.1966e-35
ENST00000512507	8.17	7.62	1.44	1.72	-1.99098	1.24222e-35
ENST00000368547	33.6	25.58	98.04	94.03	2.03667	1.30706e-35
ENST00000422447	4	3.86	28.79	21.34	2.99009	1.30736e-35
ENST00000422318	13.46	15.28	43.1	46.71	1.97432	1.42224e-35
ENST00000340893	37.62	41.52	0	0	-11.4714	1.43547e-35
ENST00000435882	32.64	28.71	128.37	103.34	2.26669	1.43694e-35
ENST00000329214	6.08	4.65	24.7	22.91	2.47557	1.52003e-35
ENST00000238651	11.16	8.07	46.27	42.6	2.53912	1.97453e-35
ENST00000275767	4.37	3.33	20.59	23.33	2.83381	2.03233e-35
ENST00000250784	23.59	19.07	73.65	68.1	2.07681	2.15651e-35
ENST00000522098	0	0	246.9	260.1	11.4344	2.35794e-35
ENST00000285093	8.76	7.48	29.68	27.78	2.15651	2.41576e-35
ENST00000345425	23.07	30.42	0.6	1.1	-4.58862	2.48891e-35
ENST00000592741	20.03	21.97	53.51	51.39	1.65318	2.66644e-35
ENST00000397901	19.29	17.43	40.61	41.52	1.49233	2.673e-35
ENST00000391865	4.19	6.35	52.08	46.06	3.53808	2.97555e-35
ENST00000329548	11.21	9.94	32.64	33.82	1.98461	3.12063e-35
ENST00000219302	5.32	5.57	32.97	32.94	2.93449	3.40767e-35
ENST00000552414	85.9	120.54	1.26	0.73	-6.10199	3.63422e-35
ENST00000242776	23	16.37	82.75	79.43	2.37825	3.83363e-35
ENST00000258091	136.24	146.38	286.68	266.26	1.30392	3.9064e-35
ENST00000607124	36.94	32.24	0.92	0.84	-4.82445	4.18873e-35
ENST00000237623	28.9	33.71	83.79	86.27	1.77774	4.28098e-35
ENST00000426431	31.85	33.88	10.77	10.62	-1.29314	4.43865e-35
ENST00000370283	10.76	9.24	26	26.03	1.70831	5.00011e-35
ENST00000491680	22.25	23.16	0.09	0.13	-7.01132	5.37941e-35
ENST00000301246	219.51	217.17	528.11	471.51	1.63388	5.38923e-35
ENST00000412051	3.4	4.22	38.89	31.2	3.50858	8.58155e-35
ENST00000339659	3.16	3.12	0.17	0.12	-4.05335	8.93999e-35
ENST00000322347	10.84	7.9	44.43	45.56	2.60027	9.11177e-35
ENST00000329138	13.08	15.33	39.24	42.2	1.84467	9.3904e-35
ENST00000216038	25.14	25.9	58.66	55.4	1.49411	9.57204e-35
ENST00000290291	7.54	6.3	23.15	24.2	2.10317	9.91117e-35
ENST00000466328	0	0.43	140.27	151.29	8.99129	1.04292e-34
ENST00000299705	79.64	71.64	140.01	140.27	1.23249	1.22145e-34
ENST00000312431	6.21	5.75	1.17	1.44	-1.86561	1.23969e-34
ENST00000262302	8.68	7.4	32.32	35.47	2.41092	1.55791e-34
ENST00000331334	12.5	12.32	38.59	36.69	1.93917	1.89668e-34
ENST00000007390	11.63	13.23	44.67	47.34	2.22714	1.89904e-34
ENST00000265271	17.88	16.59	4.55	4.11	-1.66002	1.90211e-34
ENST00000415482	65.18	61.81	8.7	11.87	-2.28333	2.03024e-34
ENST00000506139	3.54	2.19	21.87	20.16	3.18991	2.0898e-34
ENST00000377561	16.28	12.45	2.02	1.92	-2.52368	2.14586e-34
ENST00000269740	2.8	2.65	19.95	19.25	3.16475	2.42929e-34
ENST00000368467	13.18	12.75	56.64	47.34	2.34222	2.43433e-34
ENST00000297579	5.45	5.54	19.02	18.06	2.07884	2.58549e-34
ENST00000530428	2.47	4.01	38.34	40.12	3.89561	2.60332e-34
ENST00000338530	39.99	34.24	78.99	85	1.477	2.61048e-34
ENST00000276689	85.41	77.01	212.93	192.67	1.69669	2.65057e-34
ENST00000506477	2.41	2.71	44.16	49.16	4.47125	3.05912e-34
ENST00000409315	29.43	25.55	5.69	5.83	-1.91673	3.25276e-34
ENST00000544454	64.34	89.1	1.16	1.51	-5.31235	3.93158e-34
ENST00000493298	1.56	0.49	74.02	52.07	6.10868	3.98784e-34
ENST00000267884	70.1	80.66	178.45	181.54	1.60443	3.9886e-34
ENST00000372661	7.54	8.08	42.9	37.72	2.7061	3.9991e-34
ENST00000358227	6.17	5.76	19.15	18.38	1.97903	4.25542e-34
ENST00000409009	6.7	5.45	1.03	1.09	-2.18305	4.45508e-34
ENST00000305533	18.33	17.48	43.27	43.74	1.61832	4.7792e-34
ENST00000368211	14.09	13.36	63.24	55.79	2.47366	4.87492e-34
ENST00000456923	0	0	42.39	37.61	11.2804	4.9972e-34
ENST00000308025	30.35	27.23	56.52	54.71	1.28017	5.07262e-34
ENST00000397193	4.62	5.04	27.22	27.2	2.81508	5.11712e-34
ENST00000409175	1.04	0.8	11.57	10.12	3.82599	7.50219e-34
ENST00000596386	0.43	0	45.86	45.01	7.6518	7.52257e-34
ENST00000540509	38.87	41.4	7.33	5.7	-2.27689	7.79284e-34
ENST00000343380	7.32	7.04	20.86	21.87	1.90094	7.90818e-34
ENST00000449802	8.76	11.26	1.22	1.45	-2.57308	8.20119e-34
ENST00000377803	273.42	502.7	0.53	0.3	-8.65688	8.73189e-34
ENST00000526072	36.17	31.79	81.96	82.28	1.622	9.83437e-34
ENST00000548169	0	0	44.27	58.8	11.2626	1.10632e-33
ENST00000350498	14.45	15.3	38.51	35.82	1.6492	1.1805e-33
ENST00000545588	17.83	13.93	2.09	2.64	-2.41033	1.20984e-33
ENST00000428558	4.93	4.32	14.13	15.32	1.99562	1.22674e-33
ENST00000348127	6.83	9.01	32.78	33.02	2.37348	1.31972e-33
ENST00000308511	1.45	1.66	8.2	7.4	2.63802	1.3839e-33
ENST00000329819	1.5	0.86	28.62	32.81	4.96186	1.38905e-33
ENST00000428154	3.12	4.19	22.74	23.44	2.97971	1.43971e-33
ENST00000354558	23.38	24.19	0	0	-11.2097	1.64796e-33
ENST00000326925	3.25	4.36	21.44	24.16	2.89967	1.69082e-33
ENST00000358933	5.93	5.56	15.62	18.36	1.88529	1.76565e-33
ENST00000356107	48.98	47.61	13.12	15.45	-1.42981	1.81784e-33
ENST00000360947	0.45	0.43	8.21	6.83	4.38162	1.88208e-33
ENST00000455959	7.98	6.78	45.12	36.93	2.80637	2.03232e-33
ENST00000536371	871.77	640.4	0	3.47	-7.80932	2.12566e-33
ENST00000276440	46.5	50.58	16.67	16.69	-1.21597	2.44457e-33
ENST00000493960	17.51	15.93	4.23	3.89	-1.71111	2.4661e-33
ENST00000550153	112.28	202.87	1.46	1.25	-6.23193	2.53756e-33
ENST00000375078	66.83	72.12	19.58	18.54	-1.52894	2.61444e-33
ENST00000262300	1.32	2.34	19.54	19.5	3.69556	2.78704e-33
ENST00000217233	16.44	13.56	44.17	53.01	2.02337	2.99013e-33
ENST00000590247	64.04	47.93	200.05	189.35	2.17493	3.06362e-33
ENST00000303887	44.14	34.32	100.88	108.66	1.74721	3.36509e-33
ENST00000518584	5.69	7.81	68.34	73.99	3.76333	3.6837e-33
ENST00000243253	40.89	31.23	96.26	99.18	1.7661	4.22366e-33
ENST00000249786	68.2	69.21	132.07	124.71	1.24298	4.25708e-33
ENST00000402989	7.29	7.96	0.47	0.41	-3.74732	4.28262e-33
ENST00000339907	6.99	8.43	1.07	0.92	-2.61727	4.95657e-33
ENST00000392857	17.98	19.41	3.88	4.55	-1.81935	5.08617e-33
ENST00000223095	32.2	32.52	59.08	65.13	1.26895	5.48089e-33
ENST00000538610	21.67	20.45	66.76	62.4	1.96789	5.57853e-33
ENST00000358435	25.32	34.99	156.18	137.98	2.64077	6.42136e-33
ENST00000370086	69.96	56.6	185.32	180.66	1.91819	6.57224e-33
ENST00000599490	69.96	56.6	185.32	180.66	1.91819	6.57224e-33
ENST00000339083	5.28	8.45	58.24	50.08	3.28741	1.02052e-32
ENST00000253023	27.55	21.19	78.56	74.93	1.99473	1.03902e-32
ENST00000420696	78.89	75.18	30.84	28.9	-1.03905	1.06642e-32
ENST00000265686	9.76	8.3	26.05	29.36	1.94516	1.0967e-32
ENST00000571976	0.76	0.41	78.97	106.62	7.27575	1.10857e-32
ENST00000393600	14.19	12.52	44.24	41.61	2.02333	1.11772e-32
ENST00000596978	14.19	12.52	44.24	41.61	2.02333	1.11772e-32
ENST00000608424	19.84	18.63	34.38	35.62	1.19097	1.20344e-32
ENST00000304312	94.71	67.43	380.08	351.07	2.69126	1.26864e-32
ENST00000278823	20.65	20.17	38.82	41.6	1.308	1.35816e-32
ENST00000307602	9.14	9.42	2.69	2.43	-1.52971	1.48942e-32
ENST00000481124	80.97	87.95	11.94	13.37	-2.36126	1.50658e-32
ENST00000361335	5999.27	7293.95	12874	15402.2	1.7577	1.56668e-32
ENST00000265970	27.92	25.09	7.38	6.3	-1.62407	1.62391e-32
ENST00000265362	6.5	4.79	0.35	0.47	-3.42293	1.89228e-32
ENST00000309366	40.87	31.38	146.6	132.8	2.33189	1.93029e-32
ENST00000296417	121.63	80.08	431.38	406.39	2.40504	2.06042e-32
ENST00000304800	14.75	12.55	58.9	58.64	2.46441	2.0998e-32
ENST00000371764	12.8	11.77	30.49	29.01	1.60665	2.10823e-32
ENST00000575064	4.93	4.8	19.05	24.87	2.48739	2.18876e-32
ENST00000221855	5.5	5.81	24.68	27.01	2.51988	2.2878e-32
ENST00000349048	22.98	18.95	50.97	56.99	1.69398	2.32241e-32
ENST00000223321	32.16	31.17	89.07	76.73	1.72863	2.42915e-32
ENST00000253047	4.98	5.97	49.38	54.74	3.59049	2.50528e-32
ENST00000245812	9.08	8.45	36.35	36.3	2.39819	2.54301e-32
ENST00000511297	16.11	14.8	0.84	0.37	-4.27236	2.94947e-32
ENST00000315082	12.2	11.27	29.68	28.3	1.63425	3.04673e-32
ENST00000497536	2.22	1.25	55.73	58.06	5.31001	3.06652e-32
ENST00000367334	20.57	14.84	66.33	67.42	2.25344	3.08449e-32
ENST00000299300	64.12	52.76	128.44	128	1.46975	3.1908e-32
ENST00000258105	22.48	23.52	65.99	61.5	1.81801	3.19117e-32
ENST00000405432	29.94	29.03	4.33	4.2	-2.43305	3.21126e-32
ENST00000319023	12.22	11.44	29.81	34.77	1.77769	3.32492e-32
ENST00000279387	40.62	40.2	79.82	79.52	1.32307	3.33487e-32
ENST00000333256	3.87	3.93	19.56	22.96	2.76835	3.37184e-32
ENST00000400060	18.94	20.35	2.13	3.02	-2.5918	3.43483e-32
ENST00000497044	35.39	41.4	0	0	-11.0437	4.36837e-32
ENST00000379097	42.67	30.06	4.18	4.61	-2.6984	4.87153e-32
ENST00000532219	15.7	16	0	0	-11.0205	4.89513e-32
ENST00000392524	62.97	49.68	153.16	140.65	1.71813	5.14463e-32
ENST00000218439	2.91	1.43	27.01	25.31	3.88678	5.18511e-32
ENST00000409614	63.7	62.75	155.16	156.01	1.69763	5.23537e-32
ENST00000490094	56.64	65.17	1.31	2.71	-4.49111	5.27014e-32
ENST00000268489	14.96	14.76	2.45	3.32	-2.03495	5.47163e-32
ENST00000246554	317.91	316.48	573.45	531.1	1.18417	5.5325e-32
ENST00000215565	73.88	61.11	191.21	198.36	1.93889	5.76502e-32
ENST00000301327	8.43	11.08	41.54	44.51	2.46682	5.83649e-32
ENST00000306688	3.18	3.27	13.74	13.06	2.37967	6.48502e-32
ENST00000419711	8.31	13.81	77.23	90.58	3.23264	6.51606e-32
ENST00000398571	35.68	35.26	11.57	13.09	-1.19914	6.54256e-32
ENST00000294678	9.16	10	1.28	1.25	-2.58177	6.60733e-32
ENST00000372805	30.82	25.87	63.34	65.47	1.51785	6.77921e-32
ENST00000234875	51.38	56.39	109.68	106.16	1.33522	6.93796e-32
ENST00000551983	2.31	1.58	39.58	37.06	4.58181	7.02895e-32
ENST00000495531	516.51	569.21	0	0	-11.0029	7.57996e-32
ENST00000378192	14.82	14.81	0.33	0.26	-5.17025	7.80746e-32
ENST00000261537	13.2	12.94	4.24	4.05	-1.3297	8.23145e-32
ENST00000392178	26.07	20.64	83.01	91.03	2.25835	8.48779e-32
ENST00000355527	22.82	17.27	63.41	76.66	2.13101	9.27926e-32
ENST00000537187	13.91	12.35	0	0	-10.9868	9.45133e-32
ENST00000419140	4.33	5.17	41.23	35.45	3.34151	9.45281e-32
ENST00000354940	4.55	2.97	20.8	26.77	2.96979	9.46828e-32
ENST00000356244	19.58	15.95	43.11	45.37	1.64609	9.82845e-32
ENST00000373049	11.21	11.42	1.39	1.06	-2.85106	1.0808e-31
ENST00000379509	30.05	24.52	6.39	6.18	-1.78312	1.08784e-31
ENST00000265100	6.9	5.56	51.06	46.63	3.33059	1.09469e-31
ENST00000316156	0.53	0.33	7.51	12	4.75068	1.11801e-31
ENST00000262947	37.82	24.04	159.74	149.59	2.66524	1.1874e-31
ENST00000246194	50.43	54.69	101.49	105.56	1.31392	1.28003e-31
ENST00000257261	55.07	42.46	123.07	134.52	1.73066	1.39603e-31
ENST00000575659	0.13	0.53	47.12	65.97	7.24489	1.43768e-31
ENST00000598227	0.13	0.53	47.12	65.97	7.24489	1.43768e-31
ENST00000300026	324.54	247.82	738.97	713.94	1.69627	1.62086e-31
ENST00000354725	79.33	71.75	121.05	128.65	1.05475	1.98195e-31
ENST00000301178	51.56	65.86	11.9	11.83	-1.97545	2.03094e-31
ENST00000323578	0.53	0.37	6.23	6.15	4.05815	2.03174e-31
ENST00000558406	1.41	1.17	25.28	28.05	4.638	2.09383e-31
ENST00000269097	20.18	19.18	48.35	54.41	1.72314	2.32894e-31
ENST00000355992	0.92	1.02	13.71	12.67	4.04724	2.35516e-31
ENST00000547566	166.21	189.75	356.3	366.14	1.36593	2.42174e-31
ENST00000378700	11.24	11.23	0.3	0.13	-5.22726	2.42568e-31
ENST00000350021	1.29	2.07	43.64	42.27	4.9795	2.56877e-31
ENST00000428287	12.28	12.62	1.18	0.66	-3.39286	2.61974e-31
ENST00000392038	7.65	7.32	16.29	15.72	1.42234	2.72315e-31
ENST00000444322	57.32	57.52	94.87	98.56	1.08833	2.79111e-31
ENST00000547534	0	0	314.17	335.67	10.9193	2.79999e-31
ENST00000409617	0.32	0	89.14	83.27	8.61872	2.99475e-31
ENST00000314355	32.62	29.34	151.55	120.46	2.51694	3.37796e-31
ENST00000435046	0	0	26.5	21.6	10.9242	3.73926e-31
ENST00000320912	1.92	1.84	12.73	12.57	3.06493	4.30879e-31
ENST00000341162	3.91	3.39	17.56	15.4	2.49552	4.53478e-31
ENST00000379802	64.16	69.29	22.81	24.45	-1.17261	4.61447e-31
ENST00000567411	1.03	2.96	45.99	45.24	4.74427	4.79037e-31
ENST00000318584	2.04	1.43	10.31	10.69	2.90658	5.61909e-31
ENST00000300933	166.53	151.12	290.69	266.61	1.14446	5.71422e-31
ENST00000439817	0.21	0.39	5.11	4.72	4.26156	5.74613e-31
ENST00000559070	7.06	4.78	0.07	0.07	-5.77398	5.82217e-31
ENST00000330244	1311.96	1360.49	2588.61	2294.71	1.26665	6.03063e-31
ENST00000524226	11.74	12.92	2.66	2.5	-1.92391	6.55285e-31
ENST00000563987	0	0	288.14	283.12	10.8693	6.57753e-31
ENST00000368885	11.16	9.37	28.94	26.4	1.75865	6.87295e-31
ENST00000590049	0	0	263.29	304.75	10.8749	6.96971e-31
ENST00000413388	96.46	143.2	0	0	-10.9342	7.19409e-31
ENST00000475946	2.35	2.77	0.04	0.03	-5.69811	7.39933e-31
ENST00000371711	78.4	80.4	27.42	30.12	-1.13644	7.88136e-31
ENST00000451315	25.84	24.1	65.5	61.47	1.69348	8.49864e-31
ENST00000601492	1.36	0	379.38	339.22	8.58623	8.76248e-31
ENST00000609993	1.36	0	379.38	339.22	8.58623	8.76248e-31
ENST00000261303	39.33	31.56	89.2	88.6	1.66602	9.10359e-31
ENST00000367701	2.79	2.55	0.43	0.5	-2.18766	9.65207e-31
ENST00000448116	0	0	25.48	45.56	10.947	1.06876e-30
ENST00000229390	68.42	56.1	144.98	142.94	1.55762	1.09249e-30
ENST00000409031	0.42	0.51	4.65	6.05	3.80791	1.16076e-30
ENST00000505625	3.59	4.69	0.1	0.04	-5.37933	1.1789e-30
ENST00000220584	12.56	7.72	53.04	57.3	2.76445	1.20369e-30
ENST00000582871	27.65	24.96	47.27	45.57	1.14786	1.23611e-30
ENST00000290330	17.2	16.61	53.09	53.54	2.00935	1.35302e-30
ENST00000382011	12.95	12.47	29.3	29.03	1.52851	1.36389e-30
ENST00000328252	32.92	29.11	8.47	9.86	-1.43153	1.38213e-30
ENST00000528575	151.99	154.61	0.29	0	-8.55571	1.46536e-30
ENST00000429412	12.67	12.18	1.46	1.43	-2.75025	1.54298e-30
ENST00000546113	12.67	12.18	1.46	1.43	-2.75025	1.54298e-30
ENST00000434031	0	0	221.76	246.35	10.8233	1.56196e-30
ENST00000264279	17.89	14.42	46.3	44.17	1.81962	1.59527e-30
ENST00000249042	25.02	20.19	66.93	65.92	1.90019	1.65839e-30
ENST00000368655	8.35	8.39	1.85	2	-1.79185	1.69144e-30
ENST00000576342	8.35	8.39	1.85	2	-1.79185	1.69144e-30
ENST00000366542	7.63	7.75	1.58	1.51	-1.97956	1.7106e-30
ENST00000409792	17.25	16.48	5.5	5.83	-1.24682	1.77686e-30
ENST00000368716	157.53	94.63	664.01	617.24	2.72858	2.0751e-30
ENST00000373616	12.98	10.32	38.44	46.35	2.19236	2.14403e-30
ENST00000271843	32.14	21.39	113.64	111.03	2.40865	2.17209e-30
ENST00000327141	53.49	42.03	118.48	121.65	1.66964	2.23466e-30
ENST00000429243	37.54	41.64	90.3	90.69	1.53698	2.30038e-30
ENST00000538383	0	0.13	16.12	19.77	7.90257	2.38077e-30
ENST00000521662	11.73	11.02	74.28	69.03	3.02897	2.66589e-30
ENST00000262030	441.67	386.3	705.64	684.6	1.08718	2.77663e-30
ENST00000357849	17.46	16.24	51.73	45.66	1.87062	2.81284e-30
ENST00000609438	20.79	18.24	6.81	6.69	-1.20591	2.85425e-30
ENST00000338380	139.47	125.42	256.8	261.62	1.36485	2.99904e-30
ENST00000358301	1.85	1.55	10.82	14.12	3.17562	3.17097e-30
ENST00000559412	326.36	449.36	0	0	-10.823	3.49234e-30
ENST00000490574	76.47	68.98	0	0	-10.7757	3.57768e-30
ENST00000406548	52.24	42.48	105.72	104.5	1.48474	3.73811e-30
ENST00000543351	86.69	92.04	0	0	-10.7729	3.83701e-30
ENST00000270221	94.63	82.81	213.49	191.41	1.55271	3.85977e-30
ENST00000519263	71.93	59.91	17.44	19.25	-1.51216	3.93822e-30
ENST00000546939	212.2	186.22	0	0	-10.7729	3.945e-30
ENST00000316341	4.14	3.78	11.78	13.04	1.97053	4.03879e-30
ENST00000324545	28.2	29.84	7.24	5.63	-1.84306	4.07298e-30
ENST00000367089	27.85	22.03	93.14	88.19	2.23383	4.11653e-30
ENST00000590009	40.83	42.58	3.05	3.96	-3.18614	4.24617e-30
ENST00000322203	463.78	525.5	1002.88	943.76	1.35171	4.49642e-30
ENST00000358144	8.16	7.49	0.86	1.07	-2.67053	4.83879e-30
ENST00000553205	59.74	51.3	3.77	2.11	-3.80813	5.19303e-30
ENST00000264908	21.04	16.49	53.94	57	1.89834	5.25017e-30
ENST00000549143	36.6	47.54	0	0	-10.7806	5.8479e-30
ENST00000372921	12.45	10.39	30.18	32.9	1.79556	6.10131e-30
ENST00000541012	11.91	14.51	0.01	0.21	-6.35838	6.20579e-30
ENST00000249442	12.1	8.99	49.44	43.19	2.46802	6.32666e-30
ENST00000348547	114.6	123.67	211.78	210.03	1.16743	6.36729e-30
ENST00000564155	8.47	8.04	0.3	0.24	-4.52838	6.51463e-30
ENST00000379704	19.74	18.44	60.31	77.77	2.19228	6.69024e-30
ENST00000263383	4.86	3.6	19.05	22.1	2.60584	6.82169e-30
ENST00000246069	9.57	7.8	23.04	23.07	1.73724	7.15375e-30
ENST00000427724	0.88	0.5	6.79	6.82	3.5923	7.56643e-30
ENST00000297488	6.73	7.28	0.06	0.18	-5.48769	7.89745e-30
ENST00000456847	0.78	0.36	12.86	12.26	4.72215	8.84423e-30
ENST00000593254	0	0	146.93	127.86	10.7257	9.34649e-30
ENST00000451311	1419.15	1110.5	3006.9	2796.8	1.58833	9.39635e-30
ENST00000472441	14.05	16.26	1.53	1.95	-2.77225	9.56055e-30
ENST00000392981	11.91	12.36	0.92	1.47	-2.99161	1.00781e-29
ENST00000368575	69.25	75.88	149.49	144.45	1.36518	1.02051e-29
ENST00000354348	22.62	17.42	0.3	0.35	-5.44154	1.0372e-29
ENST00000441076	138.45	121.96	29.19	35.62	-1.66353	1.04046e-29
ENST00000369409	20.35	19.81	43.94	42.38	1.44068	1.13414e-29
ENST00000463004	17.5	16.95	4.76	4.6	-1.54841	1.15112e-29
ENST00000311052	35.24	40.37	105.6	111.57	1.88946	1.1758e-29
ENST00000505065	8.1	7.19	0.9	0.88	-2.7546	1.21481e-29
ENST00000340852	91.97	91.41	153.88	171.31	1.16589	1.23133e-29
ENST00000344843	35.75	28.29	107.4	103.48	2.09283	1.23798e-29
ENST00000566379	5.91	7.96	40.35	42.57	2.91947	1.27048e-29
ENST00000527548	352.53	335.17	0	0	-10.695	1.33947e-29
ENST00000279247	40.56	32.89	80.26	80.67	1.46213	1.41024e-29
ENST00000254675	187.12	149.04	387.06	373.2	1.53371	1.41831e-29
ENST00000360001	24.57	21.15	53.23	60.49	1.64925	1.66634e-29
ENST00000445503	15.32	13.94	28.29	27.72	1.26413	1.7059e-29
ENST00000517903	39.58	41.62	0	0	-10.6836	1.70968e-29
ENST00000309268	970.92	1219.07	3134.63	2966.92	1.80539	1.8116e-29
ENST00000370657	26.35	27.84	4.35	3.55	-2.42655	1.87771e-29
ENST00000544625	18.21	11.04	77.86	81.53	2.77501	1.90155e-29
ENST00000541240	0.87	1.39	15.14	11.17	3.8094	1.94165e-29
ENST00000595318	0.87	1.39	15.14	11.17	3.8094	1.94165e-29
ENST00000549499	26.53	29.3	0	0	-10.6814	1.94217e-29
ENST00000333628	17.18	13.34	46.72	49.3	1.98889	1.99018e-29
ENST00000404735	180.44	105.89	725.13	703.02	2.67609	2.08989e-29
ENST00000579855	34.6	25.87	0	0	-10.6949	2.2405e-29
ENST00000529223	31.53	41.22	2.01	1.85	-3.83681	2.28815e-29
ENST00000341500	7.04	7.63	1.58	1.42	-1.95987	2.33431e-29
ENST00000536605	151.3	144.62	0	0	-10.6599	2.40545e-29
ENST00000580887	151.3	144.62	0	0	-10.6599	2.40545e-29
ENST00000340756	435.94	695.85	0.36	0	-9.50784	2.4873e-29
ENST00000299563	11.37	13.21	2.6	2.76	-1.86636	2.52979e-29
ENST00000315792	50.55	44.87	96.54	90.53	1.30933	2.63973e-29
ENST00000313486	13.2	12.42	24.58	26.12	1.31257	2.74998e-29
ENST00000375144	68.25	79.77	0	0	-10.6686	2.75418e-29
ENST00000283871	35.17	40.23	96.1	86.65	1.60981	2.82926e-29
ENST00000419783	66.51	79.81	184.46	177.68	1.65254	3.04324e-29
ENST00000230771	9.46	9.26	23.2	23.08	1.63525	3.07374e-29
ENST00000337231	14.21	13	26.77	27.32	1.31981	3.41937e-29
ENST00000557381	2.58	2.93	0.04	0.03	-5.68691	3.45397e-29
ENST00000529272	5.47	3.8	34.87	28.91	3.11143	3.50984e-29
ENST00000262160	9.88	6.3	0.84	0.68	-3.05688	3.51043e-29
ENST00000358273	20.32	20.03	6.97	6.16	-1.29318	3.54063e-29
ENST00000399302	25.33	31.47	6.6	6.26	-1.81464	3.54512e-29
ENST00000397843	7.39	6.7	1.74	1.76	-1.67798	3.6174e-29
ENST00000405333	20.17	18.3	53.29	46.45	1.70906	3.62077e-29
ENST00000328392	127.88	106.53	263.44	270.78	1.58875	3.65642e-29
ENST00000496696	88.76	66.87	1.27	2.47	-4.88549	3.69585e-29
ENST00000499869	78.41	66.24	134.85	133.93	1.22536	3.71395e-29
ENST00000396980	253.35	366.18	0	0.27	-9.42646	3.89014e-29
ENST00000594841	21.96	21.03	1.86	2.51	-2.9425	4.13696e-29
ENST00000289228	11.46	12.54	30.05	30.52	1.66479	4.15809e-29
ENST00000389078	35.56	34.57	87.31	88.15	1.68951	4.31115e-29
ENST00000484563	5.17	4.59	24.91	22.02	2.5966	4.60273e-29
ENST00000264933	42.58	33.58	100.35	103.04	1.76656	4.73242e-29
ENST00000589298	85.29	103.54	3.87	5.68	-3.8694	4.82364e-29
ENST00000560371	3.64	3.7	8.33	8.92	1.55385	4.87005e-29
ENST00000361611	64.5	51.97	144.18	136.06	1.61267	4.87538e-29
ENST00000334350	4.98	5.44	43.76	42.92	3.3946	4.89714e-29
ENST00000252622	8.78	13.06	85.55	93.63	3.40515	5.03679e-29
ENST00000550107	18.23	18.53	3.5	2.99	-2.15813	5.14527e-29
ENST00000453848	5.73	4.29	23.94	19.63	2.4425	5.23564e-29
ENST00000564043	617.83	493.01	1159.3	1154.82	1.42137	5.29944e-29
ENST00000510043	55.53	52.43	0.65	0.38	-6.11187	5.41556e-29
ENST00000380785	58.12	50.4	5.06	8.3	-2.67843	5.50076e-29
ENST00000540816	0	0	59.55	64.93	10.6102	5.54668e-29
ENST00000474879	10.08	10.4	24.12	24.99	1.58936	6.06569e-29
ENST00000296585	14.18	11.4	2.59	2.84	-1.89955	6.39487e-29
ENST00000372991	83.67	94.08	167.19	171.99	1.26521	6.46348e-29
ENST00000331483	217.77	166.19	450.57	476.67	1.60377	6.67095e-29
ENST00000512621	1.81	0.67	25.82	22.44	4.54231	6.92532e-29
ENST00000608443	31.98	32.85	67.11	62.94	1.34129	7.1712e-29
ENST00000586686	529.11	558.98	831.24	840.37	1.01472	7.22503e-29
ENST00000370990	11.1	9.59	32.03	30.93	1.94397	7.26955e-29
ENST00000355528	14.71	15.63	29.42	31.58	1.33281	7.7728e-29
ENST00000540144	425.97	452.5	0	0	-10.5928	7.84116e-29
ENST00000367094	4.14	5.04	0.19	0.15	-4.34293	8.17246e-29
ENST00000541492	5.78	6.14	0.12	0.15	-5.02939	8.22933e-29
ENST00000380087	34.87	32.62	86.86	72.99	1.57723	8.65942e-29
ENST00000290349	63.26	57.39	115.98	111.2	1.25976	8.67784e-29
ENST00000508493	309.8	360.51	736.28	693.49	1.49659	8.75876e-29
ENST00000266604	7.42	6.89	33.88	29.54	2.4844	9.73951e-29
ENST00000566113	1.83	2.18	15.35	14.83	3.22732	9.88027e-29
ENST00000308987	120.85	113.24	232.73	215.8	1.31058	1.01142e-28
ENST00000607714	42.15	38.9	84.54	80.13	1.3683	1.02882e-28
ENST00000392826	12.66	11.2	27.39	32.31	1.64909	1.04011e-28
ENST00000309739	12.73	13.19	33.23	34.96	1.73062	1.12106e-28
ENST00000402508	28.54	22.45	0	0	-10.5815	1.25424e-28
ENST00000352301	1.42	0.44	21.72	27.22	4.92165	1.33034e-28
ENST00000279036	0	0	44.99	36.41	10.5769	1.33251e-28
ENST00000408974	29.75	27.47	6.83	7.71	-1.64021	1.34976e-28
ENST00000473276	45.22	49.74	0.16	0.79	-6.04848	1.37443e-28
ENST00000374720	12.87	13.07	3.37	2.75	-1.75299	1.3745e-28
ENST00000311337	8.02	9.71	27.76	29.16	2.00784	1.40178e-28
ENST00000326181	20.75	21.13	36.64	36.47	1.13235	1.43415e-28
ENST00000491430	15.71	14.61	70.93	63.02	2.50668	1.4748e-28
ENST00000334478	199.86	181.12	391.98	358.25	1.37632	1.4969e-28
ENST00000519374	40.08	34.29	99.65	87.26	1.67146	1.54365e-28
ENST00000562034	5.75	8.49	0.38	0.36	-3.89021	1.54878e-28
ENST00000525681	227.27	196.48	75.28	79.32	-1.12246	1.61671e-28
ENST00000311528	12.02	14.27	38.57	36.71	1.8455	1.68316e-28
ENST00000366560	34.19	29.72	64.65	66.23	1.37204	1.71315e-28
ENST00000474024	126.12	105.81	241.83	223.69	1.34364	1.72183e-28
ENST00000336138	5.83	5.28	17.63	18.53	2.03028	1.72674e-28
ENST00000575946	5.83	5.28	17.63	18.53	2.03028	1.72674e-28
ENST00000481451	3.01	3.27	0.23	0.17	-3.57807	1.90452e-28
ENST00000298049	61.7	54.77	0	0	-10.5341	2.07799e-28
ENST00000393040	0	0	34.59	42.37	10.5443	2.09024e-28
ENST00000250244	1.47	2.05	15.84	14.73	3.41109	2.51162e-28
ENST00000397108	24.72	27.76	5.31	5.8	-1.90491	2.55559e-28
ENST00000536684	1.87	0.4	721.1	645.87	8.79924	2.64403e-28
ENST00000429772	4.74	4.07	29.29	22.95	2.89065	2.93386e-28
ENST00000474253	239.23	126.98	1.78	2.75	-5.67458	3.19729e-28
ENST00000599574	239.23	126.98	1.78	2.75	-5.67458	3.19729e-28
ENST00000455950	9.46	12.43	39.16	37.99	2.13892	3.44821e-28
ENST00000294742	0.48	0.54	16.17	11.66	4.96512	3.47417e-28
ENST00000540040	2.92	1.02	242	226.54	6.88875	3.8758e-28
ENST00000552150	4.39	5.78	24.01	24.52	2.57666	4.01049e-28
ENST00000498497	7.7	11.11	0.03	0.08	-6.76134	4.01988e-28
ENST00000371501	39.54	46.42	9.11	11.01	-1.76645	4.0718e-28
ENST00000376901	22.11	27.41	75.63	82.7	2.01802	4.75659e-28
ENST00000551742	7.04	8.26	1.07	1.15	-2.44847	4.87212e-28
ENST00000439220	5.54	3.83	24.27	30.65	2.86598	5.22904e-28
ENST00000534980	28.32	20.78	2.42	3.07	-2.80239	5.27629e-28
ENST00000593895	28.32	20.78	2.42	3.07	-2.80239	5.27629e-28
ENST00000334220	37.08	31.41	66.03	67.81	1.29783	5.61856e-28
ENST00000525054	251.66	271.25	50.03	38.63	-2.1488	5.72584e-28
ENST00000357037	47.87	42.48	74.38	74.46	1.04961	6.01262e-28
ENST00000277480	48.89	23.84	285.1	296.13	3.3349	6.14339e-28
ENST00000316519	9.35	8.15	20.48	21.07	1.57573	6.32897e-28
ENST00000419477	150.97	121.72	14.93	21.19	-2.54117	6.45592e-28
ENST00000326648	35.62	37.99	12.81	13.74	-1.14582	7.07652e-28
ENST00000300255	0	0.11	15.47	13.44	7.62619	7.29027e-28
ENST00000503258	20.03	15.95	1.96	2.49	-2.66216	7.72154e-28
ENST00000228825	129.78	116.75	228.03	214.29	1.19989	8.30465e-28
ENST00000469141	38.43	31.45	4.51	6.26	-2.35627	8.54687e-28
ENST00000440166	20.23	25.06	0.21	0	-6.96713	8.70841e-28
ENST00000474657	51.18	59.3	151.36	146.48	1.81259	9.10452e-28
ENST00000478746	0	0.45	45.73	74.79	7.86282	9.55743e-28
ENST00000477256	62.59	73.6	146.6	149.18	1.45426	1.00655e-27
ENST00000530758	62.19	48.89	146.73	136.16	1.6956	1.01983e-27
ENST00000419587	13.34	13.17	1.91	2.49	-2.25548	1.04477e-27
ENST00000589344	0.93	0.85	6.49	7.03	3.23347	1.11246e-27
ENST00000603960	0.93	0.85	6.49	7.03	3.23347	1.11246e-27
ENST00000505490	28.6	21.58	82.63	78.66	2.03247	1.13141e-27
ENST00000278193	21.81	17.29	4.12	4.08	-1.91699	1.15196e-27
ENST00000506802	1.44	0.73	17.86	15.54	4.1815	1.22644e-27
ENST00000397906	10.05	10.28	2.76	3.15	-1.4573	1.24147e-27
ENST00000414487	38.49	30.24	124.03	104.72	2.08778	1.25506e-27
ENST00000512070	0	0	7.28	9.91	10.4472	1.36774e-27
ENST00000459629	2.56	3	0.04	0.01	-6.13018	1.41391e-27
ENST00000366615	20.13	21.88	80.52	72.13	2.22792	1.50721e-27
ENST00000377733	334.6	362.28	0	0	-10.4116	1.54687e-27
ENST00000503779	0.4	0.37	57.75	66.38	7.08048	1.66046e-27
ENST00000355520	10.87	12.09	2.89	2.97	-1.6401	1.66463e-27
ENST00000266754	20.75	28.25	2	2.52	-3.0871	1.68501e-27
ENST00000284049	19.82	17.99	4.91	5.61	-1.5157	1.69407e-27
ENST00000359692	15.4	13.24	30.42	33.81	1.49291	1.72253e-27
ENST00000538222	0	0	82.14	106.95	10.4233	1.73464e-27
ENST00000443585	15.57	13.2	48.86	64.02	2.30442	1.81997e-27
ENST00000538239	12.81	14.61	3.1	3.46	-1.73423	1.85754e-27
ENST00000292807	77	70.58	121.42	117.72	1.0342	1.87072e-27
ENST00000594103	8.22	8.08	2.26	2.2	-1.5407	2.03251e-27
ENST00000374616	6	4.73	17.82	18.22	2.07094	2.22598e-27
ENST00000568239	7.17	8.01	0.11	0.04	-6.08523	2.22624e-27
ENST00000403764	0.32	0.48	7.32	7.24	4.42358	2.25674e-27
ENST00000256190	18.95	19.67	6.25	6.68	-1.25268	2.34591e-27
ENST00000438490	14.21	14.74	3.3	3	-1.86087	2.40362e-27
ENST00000394622	15.84	10.44	0	0	-10.4288	2.62943e-27
ENST00000243077	42.24	51.56	10.13	12.16	-1.74673	2.66809e-27
ENST00000540918	7.78	7.21	0.94	0.86	-2.70558	2.71543e-27
ENST00000469030	77.04	118.9	1.96	2.8	-4.84814	2.73988e-27
ENST00000468531	128.86	136.84	0	0	-10.3735	2.77377e-27
ENST00000492816	4.42	4.79	0.49	0.32	-3.13868	2.7779e-27
ENST00000540716	0	0	30.45	61.92	10.5012	2.8259e-27
ENST00000260227	41.69	28.63	127	124.13	2.18275	2.91207e-27
ENST00000596580	4.1	5.03	0.46	0.53	-2.85621	3.06077e-27
ENST00000433355	1.98	2.63	0.07	0.11	-4.27122	3.1504e-27
ENST00000409724	3.54	4.51	34.59	27.19	3.25827	3.20679e-27
ENST00000263645	52.24	49.58	86.33	87.26	1.11151	3.35659e-27
ENST00000323786	9.04	6.86	24.55	24.89	1.96403	3.50028e-27
ENST00000312419	39.87	52.75	146.55	152.09	2.03795	3.79446e-27
ENST00000356951	22.91	21.38	0.58	0.11	-5.39842	3.85045e-27
ENST00000477726	1.06	1.14	24.19	29.31	4.77772	3.89391e-27
ENST00000406053	17.15	19.41	2.77	2.25	-2.51499	3.93098e-27
ENST00000557702	114	127.11	16.61	21.66	-2.27805	4.08856e-27
ENST00000587084	5.71	7.09	0.66	0.62	-2.97307	4.12212e-27
ENST00000313386	2.71	1.55	17.14	19.69	3.41523	4.12539e-27
ENST00000469762	34.48	29.3	5.71	4.03	-2.36438	4.40492e-27
ENST00000434911	25.42	26.42	2.89	4.03	-2.55858	4.46506e-27
ENST00000399668	11.94	10.71	1.52	0.95	-2.83797	4.54983e-27
ENST00000522542	0	0	51.99	66.95	10.359	4.67261e-27
ENST00000463556	73.72	70.86	0	0.66	-7.10463	4.7531e-27
ENST00000557164	19.85	20.01	3.81	3.76	-2.05263	4.79487e-27
ENST00000444053	2.84	2.53	16.67	14.49	2.85585	4.80473e-27
ENST00000401869	3.8	5.08	23.44	20.15	2.6069	4.97999e-27
ENST00000534190	0.42	0.2	13.54	9.51	5.37618	4.99446e-27
ENST00000449870	0.03	0	4.54	7.78	8.39144	5.05058e-27
ENST00000541097	0	0	189.06	189.89	10.3278	5.11136e-27
ENST00000317968	180.97	160.44	69.12	65.98	-1.00863	5.3384e-27
ENST00000370206	9.9	8.67	24.27	24.98	1.73665	5.3731e-27
ENST00000221448	16.05	17.46	43.41	41.07	1.67176	5.80049e-27
ENST00000374823	5.16	6.16	0.07	0.06	-5.86561	5.89306e-27
ENST00000518611	64.66	70.34	0	0	-10.3284	5.90111e-27
ENST00000359465	329.44	520.01	0	0	-10.3991	5.93457e-27
ENST00000301015	12.11	12.62	22.07	24.78	1.24382	6.01484e-27
ENST00000336854	18.58	14.69	53.59	48.77	1.96058	6.5558e-27
ENST00000553116	23.76	36.09	3.18	2.56	-3.02726	7.31552e-27
ENST00000320027	17.69	16.33	32.66	31.03	1.23377	7.41486e-27
ENST00000265857	10.8	9.45	26.36	29.26	1.7886	7.56525e-27
ENST00000587465	12.43	11.94	52.47	43.16	2.31756	7.88779e-27
ENST00000283882	16.7	15.42	43.51	41.7	1.75168	8.07521e-27
ENST00000394440	35.48	33.92	77.65	67.1	1.39239	9.28064e-27
ENST00000229634	16.85	21.18	2.44	2.79	-2.51907	9.33474e-27
ENST00000521591	0	0	37	28.63	10.3182	9.55162e-27
ENST00000373627	17.79	18.41	37.84	37.68	1.3951	1.01896e-26
ENST00000361546	17.68	24.97	0	0	-10.3346	1.09796e-26
ENST00000405164	51.06	64.52	0	0	-10.3099	1.1294e-26
ENST00000368003	31.95	31.69	70.86	67.88	1.47346	1.16888e-26
ENST00000353442	4.9	5.63	0.82	0.83	-2.33205	1.21416e-26
ENST00000272233	41.14	33.82	80.21	91.4	1.52697	1.24031e-26
ENST00000609686	0.89	1.09	0.07	0.05	-3.66202	1.27199e-26
ENST00000305786	15.2	9.85	53.49	47.49	2.33111	1.29935e-26
ENST00000358602	3.57	3.61	0.65	0.58	-2.20459	1.30052e-26
ENST00000409225	2.99	2.24	21.73	25.15	3.46709	1.30577e-26
ENST00000342449	5.49	4.77	1.17	1.26	-1.74401	1.33761e-26
ENST00000550977	8.43	10.65	0.45	0.53	-3.86696	1.36377e-26
ENST00000470017	43.95	56.91	3.92	3.2	-3.40832	1.38163e-26
ENST00000465748	123.62	137.93	10.96	11.32	-3.06986	1.47792e-26
ENST00000334828	187	139.09	401.93	397.5	1.6309	1.52011e-26
ENST00000199706	24.61	16.22	98.69	85.17	2.51253	1.6892e-26
ENST00000203630	19.8	10.65	94.95	91.94	2.93532	1.8766e-26
ENST00000312561	17.95	15.51	4.71	4.87	-1.47319	1.96325e-26
ENST00000306185	17.66	16.06	55.46	48.72	1.97593	1.96886e-26
ENST00000510866	9.96	15.64	0	0	-10.3222	1.97075e-26
ENST00000379996	9.21	9.01	1.2	1.25	-2.54466	2.00113e-26
ENST00000354914	1.53	1.6	6.67	6.86	2.4254	2.00473e-26
ENST00000262177	12.14	13.41	29.74	29.43	1.54061	2.03414e-26
ENST00000316407	5.06	5.89	1.1	0.93	-2.09542	2.03971e-26
ENST00000356713	0.15	0.14	2.67	3.89	4.77314	2.10498e-26
ENST00000354285	7.57	7.06	0.51	0.47	-3.50849	2.15018e-26
ENST00000248342	195.2	163.95	328.79	339.3	1.25964	2.22275e-26
ENST00000556257	5.74	5.6	0.05	0.16	-5.275	2.28493e-26
ENST00000589210	0.75	1.07	6.19	5.91	3.0246	2.42125e-26
ENST00000321337	2.86	1.97	14.57	13.26	2.84263	2.45635e-26
ENST00000554203	5.27	6.33	42.12	40.5	3.16787	2.61201e-26
ENST00000537456	39.8	22.87	150.37	167.59	2.66734	2.6618e-26
ENST00000593893	39.8	22.87	150.37	167.59	2.66734	2.6618e-26
ENST00000540975	0	0.5	51.77	48.44	7.43623	2.67946e-26
ENST00000397181	1.91	0.66	28.5	23.92	4.6065	2.7554e-26
ENST00000485827	1114.62	1313.12	120.94	180.08	-2.44564	2.83443e-26
ENST00000367888	130.66	127.8	0	0	-10.2196	2.93932e-26
ENST00000372634	43.67	45.68	1.59	0.68	-4.81658	2.9402e-26
ENST00000293774	0.13	0.44	8.65	9.26	5.11795	3.2063e-26
ENST00000551956	0.13	0.44	8.65	9.26	5.11795	3.2063e-26
ENST00000252576	103.95	89.22	188.49	201.45	1.38503	3.3607e-26
ENST00000538577	0.99	1.51	14.27	15.3	3.82778	3.38994e-26
ENST00000301458	20.3	21.35	52.03	49.81	1.63209	3.67258e-26
ENST00000562430	3.37	3.37	0.21	0.24	-3.52519	3.72586e-26
ENST00000270538	3.19	3.12	16.5	13.96	2.59554	3.75154e-26
ENST00000522761	1.69	1.32	12.52	16.23	3.555	4.04384e-26
ENST00000543466	1.69	1.32	12.52	16.23	3.555	4.04384e-26
ENST00000374142	1.72	1.57	5.92	6.38	2.21666	4.16739e-26
ENST00000376929	25.64	24.57	0	0	-10.197	4.17951e-26
ENST00000592633	83.98	97.68	2.15	2.86	-4.63296	4.277e-26
ENST00000552760	0	0.64	31.74	29.91	6.67179	4.47254e-26
ENST00000576353	5.38	7.82	48.94	49.96	3.24207	4.55329e-26
ENST00000223641	67.62	57.47	169.38	159	1.79877	4.66643e-26
ENST00000377890	4.71	4.46	20.03	16.71	2.3282	5.17205e-26
ENST00000396222	443.54	475.39	181.4	172.46	-1.03664	5.30288e-26
ENST00000561553	0	0	45.48	56.94	10.1948	5.58577e-26
ENST00000403703	0.83	1.25	7.51	7.05	3.0971	5.65237e-26
ENST00000525751	67.97	59.59	0.39	0.5	-6.33688	5.73995e-26
ENST00000519108	40.39	35.45	0	0	-10.1815	5.75698e-26
ENST00000532702	166.64	274.27	17.09	10.91	-3.55275	5.90736e-26
ENST00000522720	0	0	156.81	169.21	10.1722	5.98316e-26
ENST00000368010	47.17	44.4	115.18	107.75	1.66308	5.99664e-26
ENST00000438732	141.8	156.96	0	0	-10.1817	5.99776e-26
ENST00000601317	141.8	156.96	0	0	-10.1817	5.99776e-26
ENST00000246186	5.37	6.98	19.51	19.74	1.98514	6.34974e-26
ENST00000326004	80.11	55.51	229.47	217.2	2.08223	6.39505e-26
ENST00000559158	112.46	135.66	0	0	-10.1854	6.82941e-26
ENST00000171111	2.06	1.56	9.91	12.85	2.95944	6.8468e-26
ENST00000527018	43.19	38.27	1.59	0.97	-4.46404	7.20831e-26
ENST00000493814	115.71	158.39	1.02	0	-7.17382	7.89751e-26
ENST00000361532	0.7	3	56.55	57.81	5.16021	8.62928e-26
ENST00000292079	201.07	254.56	547.7	596.97	1.72426	9.16109e-26
ENST00000295797	25.86	25.69	9.2	8.76	-1.19141	9.34913e-26
ENST00000440232	13.31	14.54	28.08	29.88	1.38343	9.66885e-26
ENST00000360594	38.81	30.1	3.35	1.74	-3.37819	9.67132e-26
ENST00000483063	2.82	3.16	21.66	19.32	3.0958	9.85078e-26
ENST00000354232	10.75	13	1.35	1.62	-2.65673	1.01101e-25
ENST00000392723	10.53	11.24	0	0	-10.1431	1.02605e-25
ENST00000269321	98.32	102.9	155.19	165.48	1.00798	1.03823e-25
ENST00000527502	10.22	13.42	1.49	1.59	-2.59444	1.11138e-25
ENST00000493935	119.02	132.18	0	0	-10.1391	1.15958e-25
ENST00000436117	28.53	36.3	0	0	-10.16	1.16578e-25
ENST00000289352	37.43	49.74	3.73	4.04	-3.10675	1.1991e-25
ENST00000258412	26.56	30.5	60.49	60.11	1.40952	1.23451e-25
ENST00000583802	0	0	182.64	162.68	10.1295	1.26985e-25
ENST00000263918	13.11	15.93	3.38	3.29	-1.79333	1.36898e-25
ENST00000368519	13.25	11.78	45.72	39.52	2.11023	1.40676e-25
ENST00000272139	4.4	4.16	20.97	19.42	2.55835	1.44992e-25
ENST00000566198	4.34	7.31	40.51	41.98	3.13204	1.57885e-25
ENST00000347328	11.76	13.31	2	2.22	-2.22869	1.62523e-25
ENST00000334464	58.8	52.1	21.61	22.16	-1.01286	1.70621e-25
ENST00000575783	98.44	100.83	0	0	-10.1039	1.78318e-25
ENST00000317147	40.64	37.9	14.58	16.11	-1.02967	1.80087e-25
ENST00000252826	2.62	2.29	8.09	8.72	2.09436	1.82725e-25
ENST00000552820	48.67	84.64	0	0.32	-7.72866	1.89363e-25
ENST00000434038	52.26	49.1	0	0.51	-6.9632	1.95734e-25
ENST00000294732	10.95	10.03	0	0	-10.0922	2.14229e-25
ENST00000262887	0.84	1.7	13.67	13.93	3.70975	2.18976e-25
ENST00000358514	1.53	0.52	23.77	21.36	4.7194	2.20755e-25
ENST00000272065	39.03	39.92	77.79	72.59	1.27047	2.30194e-25
ENST00000566513	0	0	22.79	35.81	10.1427	2.46477e-25
ENST00000548925	42.04	42.63	110.9	124.31	1.86982	2.5114e-25
ENST00000508363	7.11	7.03	0.24	0.39	-4.11326	2.54126e-25
ENST00000245185	131.85	85.24	388.78	384.96	2.19724	2.55832e-25
ENST00000274364	29.71	30.16	5.89	7.82	-1.79569	2.57404e-25
ENST00000497741	0	0	129.16	130.26	10.0729	2.64581e-25
ENST00000519234	0	0	21.9	19.51	10.0774	2.77901e-25
ENST00000354532	0	0	28.04	14.87	10.1857	2.80051e-25
ENST00000376960	28.89	24.83	52.19	50.8	1.27123	2.82937e-25
ENST00000260648	10.58	12.19	1.25	1.63	-2.64505	2.92519e-25
ENST00000367264	21.38	23.74	7.03	6.97	-1.36057	3.00534e-25
ENST00000447534	11.47	15.11	1.05	1.19	-3.19123	3.05943e-25
ENST00000382940	103.17	155	0	0	-10.1298	3.11545e-25
ENST00000569046	45.5	35.26	154.6	129.32	2.19414	3.29815e-25
ENST00000234301	56	61.33	127.99	117.52	1.41431	3.52572e-25
ENST00000303596	11.31	11.76	27.66	28.9	1.62633	3.57282e-25
ENST00000426837	4.27	3.71	0.64	0.58	-2.35876	3.62337e-25
ENST00000372538	5.8	6.91	31.62	32.18	2.67006	3.66833e-25
ENST00000405636	33.66	28.21	68.58	65.27	1.45257	3.86195e-25
ENST00000478214	114.75	162.19	0	0	-10.1016	3.86952e-25
ENST00000309100	17.11	17.75	30.94	30.93	1.15531	4.11497e-25
ENST00000337130	29.49	25.53	4.87	3.63	-2.3395	4.17327e-25
ENST00000395068	19.18	20.07	40.93	40.82	1.394	4.32627e-25
ENST00000569564	19.18	20.07	40.93	40.82	1.394	4.32627e-25
ENST00000298912	16.76	15.7	6.03	6.52	-1.04565	4.44444e-25
ENST00000221859	22.22	20.82	59.08	56.5	1.78145	4.55109e-25
ENST00000361946	13.43	17.97	0.76	0.57	-4.11392	4.58881e-25
ENST00000357402	56.74	47.89	93.59	100.78	1.22516	4.62437e-25
ENST00000464316	8.11	7.12	0.67	0.87	-2.95978	4.70192e-25
ENST00000246043	12.18	14.37	35.26	31	1.64181	4.71452e-25
ENST00000262644	50.06	43.31	16.78	15.52	-1.20157	4.79112e-25
ENST00000525469	138.79	122.42	0	0	-10.036	5.2551e-25
ENST00000318988	0	0.21	18.55	13.52	7.03449	5.35965e-25
ENST00000281092	5.4	4.94	1.37	1.42	-1.56203	5.37255e-25
ENST00000484713	122.28	170.5	3.6	5.48	-4.45585	5.45228e-25
ENST00000375759	15.35	15.16	5.21	5.83	-1.14099	5.76876e-25
ENST00000397420	1.61	3.17	30.41	23.57	3.76759	5.89036e-25
ENST00000575288	37.18	27.11	1.72	2.58	-3.49974	6.04163e-25
ENST00000309042	13.08	12.31	4.04	3.73	-1.37708	6.0782e-25
ENST00000392403	19.43	18.02	4.66	5.8	-1.51223	6.16872e-25
ENST00000356239	12.36	12.79	2.26	3.08	-1.90878	6.25041e-25
ENST00000526266	0	0	136.44	177.29	10.0404	6.30545e-25
ENST00000559325	34.99	30.79	63.06	59.05	1.22514	6.31622e-25
ENST00000323013	14.57	13.23	25.16	26.2	1.21415	6.58362e-25
ENST00000523944	29.88	26.03	47.45	48.35	1.10534	6.62222e-25
ENST00000377275	17.32	14.35	4.4	4.26	-1.53853	7.55424e-25
ENST00000472484	9.62	14.04	57.11	52.13	2.53389	7.89647e-25
ENST00000555843	5.45	6.44	0.41	0.27	-3.74383	8.47452e-25
ENST00000568783	1.36	3.56	58.78	51.72	4.7607	8.57535e-25
ENST00000591446	15.9	17.93	0	0	-10.0081	8.67647e-25
ENST00000266263	8.1	8.69	27.01	29.96	2.09788	8.83703e-25
ENST00000586270	287.29	247.09	0	0	-10.0025	9.06159e-25
ENST00000513042	0.1	0.03	2.59	2.76	5.59694	9.12746e-25
ENST00000476216	11.18	6.59	60.99	55.95	3.06415	9.32353e-25
ENST00000312397	14.52	12.09	29.1	28.85	1.45264	9.53922e-25
ENST00000311502	20.91	20.58	36.18	35.17	1.11281	9.55435e-25
ENST00000310078	23.92	24.11	8.7	7.72	-1.22052	9.6455e-25
ENST00000227524	32.36	22.06	86.12	87.57	2.00477	9.89058e-25
ENST00000462990	23.31	22.58	0	0	-9.98908	9.91612e-25
ENST00000260324	16.92	10.59	58.23	57.35	2.39716	1.00636e-24
ENST00000424808	19.81	18.6	1.4	1.71	-3.23856	1.02922e-24
ENST00000510409	3.62	2.7	28.92	29.54	3.51769	1.03862e-24
ENST00000394518	20.66	20.52	5.9	7.13	-1.33524	1.06344e-24
ENST00000533455	13.15	22.31	95.52	92.43	2.71563	1.11455e-24
ENST00000467570	11.21	17.4	0.82	0.6	-3.93177	1.11965e-24
ENST00000599672	7.27	8.79	37.07	33.59	2.47398	1.14112e-24
ENST00000219281	14	14.24	31.05	29.4	1.4303	1.20103e-24
ENST00000338415	18.29	15.37	41.26	39.75	1.60472	1.21995e-24
ENST00000319170	10.89	9.35	2.93	2.99	-1.44412	1.30968e-24
ENST00000325285	12.85	11.65	27.35	30.52	1.56998	1.31236e-24
ENST00000553369	0.56	0	50.26	91.32	7.60508	1.31499e-24
ENST00000513088	6.05	6.75	18.24	18.63	1.84883	1.31672e-24
ENST00000587708	11.73	8.33	41.9	40.46	2.37854	1.32515e-24
ENST00000221138	25.05	23.17	47.27	45.07	1.27256	1.43829e-24
ENST00000602866	27.01	18.78	80.21	75.18	2.10314	1.44628e-24
ENST00000554019	1.73	1.02	11.7	13.04	3.44788	1.45937e-24
ENST00000263270	60.84	44.13	162.7	149.79	1.92918	1.488e-24
ENST00000540664	9.15	9.2	2.58	2.32	-1.57523	1.52752e-24
ENST00000340553	14.24	14.23	4.02	3.53	-1.58234	1.57718e-24
ENST00000563587	55.09	53.32	11.27	12.15	-1.84863	1.65782e-24
ENST00000598355	94.84	142.26	11.33	11.75	-2.95986	1.67537e-24
ENST00000498926	6.87	7.17	17.35	17.59	1.64241	1.68799e-24
ENST00000502904	17.83	20.14	3.95	3.83	-1.946	1.73333e-24
ENST00000270225	63.68	53.18	119.93	111.01	1.31912	1.78011e-24
ENST00000403734	11.27	8	28.77	32.14	1.9841	1.79604e-24
ENST00000336098	92.34	72.67	9.53	14.12	-2.44404	1.94353e-24
ENST00000413693	22.04	29.63	3.25	4.54	-2.39439	1.9474e-24
ENST00000574874	8.76	5.51	32.38	31.53	2.48418	1.96191e-24
ENST00000258729	26.25	26.07	9.29	9.09	-1.17734	2.00767e-24
ENST00000509198	1.68	2.54	19.41	22.5	3.60936	2.12025e-24
ENST00000284000	6.22	7.51	18.74	18.04	1.74331	2.12642e-24
ENST00000577035	64.91	47.73	162.74	159	1.88378	2.24036e-24
ENST00000406174	0.95	0.42	36.57	56.19	6.20429	2.36399e-24
ENST00000300035	14.63	13.69	50.08	40.11	2.00784	2.36805e-24
ENST00000225388	25.15	22.57	9.37	9.65	-1.00039	2.39794e-24
ENST00000488834	85.17	61.89	0	0.53	-7.36726	2.42996e-24
ENST00000334503	11.37	13.04	0	0	-9.94077	2.43659e-24
ENST00000347053	6.24	6.77	0.81	0.68	-2.75959	2.45083e-24
ENST00000521770	0	0	166.28	170.27	9.92355	2.47126e-24
ENST00000469067	13.58	16.4	1.82	1.97	-2.62747	2.54783e-24
ENST00000453222	44.16	71.6	4.41	4.83	-3.26222	2.56464e-24
ENST00000543117	21.02	24.01	0	0	-9.93534	2.62416e-24
ENST00000337273	1.56	1.61	0.06	0.07	-4.08764	2.65238e-24
ENST00000506273	1.12	0	100.93	93.72	7.22797	2.66708e-24
ENST00000457138	12.42	13.07	37.41	52.05	2.13108	2.68513e-24
ENST00000219479	91.26	110.14	221.98	220.59	1.48755	3.08319e-24
ENST00000270460	36.98	37.26	62.9	70.88	1.18126	3.15725e-24
ENST00000303127	80.45	79	130.59	121.98	1.00207	3.31191e-24
ENST00000568517	18.65	11.74	84.06	97.16	2.95489	3.48379e-24
ENST00000249806	22.76	22.38	41.59	46.29	1.29385	3.53063e-24
ENST00000523589	40.62	32.79	94.75	91.48	1.70407	3.54961e-24
ENST00000375048	6.92	7.23	19.78	22.56	1.90811	3.61746e-24
ENST00000389158	10.01	7.8	43.72	34.89	2.47664	3.65776e-24
ENST00000261692	10.37	7.34	33.8	32.53	2.23774	3.77112e-24
ENST00000436648	1.8	1.68	7.15	7.95	2.43187	3.80764e-24
ENST00000587427	3.39	3.42	12.95	12.19	2.20505	3.8391e-24
ENST00000378308	85.57	88.85	32.12	36.11	-1.02871	4.02391e-24
ENST00000428443	6.83	7.24	2.02	1.94	-1.49895	4.08156e-24
ENST00000354488	40.26	29.38	95.77	99.79	1.83268	4.14345e-24
ENST00000292431	10.71	10.08	18.68	19.52	1.20446	4.28153e-24
ENST00000361505	40.57	35.93	71.43	71.11	1.24033	4.30014e-24
ENST00000332211	86.52	75.48	160.28	144.65	1.25461	4.30965e-24
ENST00000356432	8.22	12.57	50.2	53.31	2.63808	4.55514e-24
ENST00000367993	27.3	20.12	68.73	63.78	1.81582	4.58939e-24
ENST00000553585	0	0	131.75	136.78	9.88155	4.59923e-24
ENST00000457392	150.19	269.55	0	0	-9.98857	4.77913e-24
ENST00000464385	74.67	88.84	0.82	1.75	-5.34802	5.00785e-24
ENST00000370041	18.6	15.24	0	0	-9.89222	5.03292e-24
ENST00000368843	6.98	9.69	0.86	0.57	-3.17816	5.10954e-24
ENST00000367595	17	15.5	35.44	36.46	1.48239	5.13132e-24
ENST00000396185	15.28	11.94	32.09	33.34	1.59362	5.13863e-24
ENST00000491339	12.42	15.97	1.08	0.83	-3.50794	5.24237e-24
ENST00000426855	0	0	9.35	12.01	9.89501	5.292e-24
ENST00000599732	5.52	7.05	25.67	31.92	2.51554	5.35484e-24
ENST00000367879	34.44	30.15	63.93	67.04	1.36338	5.45432e-24
ENST00000524698	63.1	52.49	109.2	120.73	1.32817	5.62584e-24
ENST00000542918	63.1	52.49	109.2	120.73	1.32817	5.62584e-24
ENST00000357647	84.45	100.88	0.61	0.23	-6.8345	5.67173e-24
ENST00000491143	3.52	4.26	0.58	0.73	-2.23729	5.73416e-24
ENST00000320785	14.24	12.38	22.95	22.75	1.10481	5.74746e-24
ENST00000451119	0	0	17.22	17.14	9.86616	5.75276e-24
ENST00000587747	9.47	11.42	0.12	0.14	-5.80995	5.76374e-24
ENST00000450599	23.42	19.53	1.67	0.82	-3.693	5.77832e-24
ENST00000264033	9.95	10.04	2.76	3.23	-1.41084	5.8188e-24
ENST00000367188	33.58	31.43	11.67	10.43	-1.22583	5.85945e-24
ENST00000594806	61.29	50.59	0.92	2.61	-4.52216	5.95769e-24
ENST00000572882	0	0	9.09	14.55	9.93058	6.01337e-24
ENST00000442744	6.12	7.38	20.85	19.39	1.8965	6.03419e-24
ENST00000329276	15.82	12.67	38.85	35.11	1.70778	6.3331e-24
ENST00000537442	14.62	8.91	0.49	0.56	-4.05617	6.35843e-24
ENST00000561792	72.47	54.22	170.23	165.07	1.77021	6.45369e-24
ENST00000366997	82.23	65.16	23.01	21.37	-1.4004	6.53352e-24
ENST00000393891	26.31	30.81	76.71	71.97	1.72642	6.89448e-24
ENST00000330938	27.54	23.16	54.06	50	1.36853	6.97307e-24
ENST00000522800	43.72	58.14	0.81	1.51	-4.92417	7.37174e-24
ENST00000395116	6.04	6.37	0.32	0.54	-3.47932	7.52915e-24
ENST00000276431	27.52	29.51	46.7	47.28	1.04744	7.71658e-24
ENST00000600519	6.9	7.63	0.71	1	-2.7438	7.94722e-24
ENST00000578044	0	0	50.02	45.9	9.84735	8.07024e-24
ENST00000346213	43.42	38.45	72.53	73.6	1.17586	8.21142e-24
ENST00000565751	43.42	38.45	72.53	73.6	1.17586	8.21142e-24
ENST00000560566	0	0	53.77	59.15	9.84418	8.30207e-24
ENST00000482720	1.09	0.38	53.19	55.46	6.39259	8.40769e-24
ENST00000368305	51.9	51.01	117.07	111.77	1.5359	8.85499e-24
ENST00000374078	15.33	14.92	78.67	74.24	2.73874	9.14207e-24
ENST00000347770	13.75	12.28	28.47	26.53	1.4102	9.637e-24
ENST00000497849	0	0	103.6	124.81	9.84221	9.80226e-24
ENST00000229266	11.02	9.76	28.08	27.79	1.7636	9.87245e-24
ENST00000555049	30.29	30.98	6.07	6.73	-1.91108	1.02941e-23
ENST00000325495	39.57	29.88	101.51	86.58	1.76785	1.03043e-23
ENST00000393785	5.71	4.81	0.08	0.1	-5.31852	1.05014e-23
ENST00000244815	13.86	15.58	3.51	3.49	-1.738	1.0645e-23
ENST00000214869	6.53	4.51	27.7	26.34	2.61936	1.07265e-23
ENST00000602849	15.29	13.38	3.07	2.79	-1.94792	1.09926e-23
ENST00000567040	0.49	0.59	22.04	20.15	5.50358	1.10859e-23
ENST00000559664	3.89	4.76	0.04	0	-6.88493	1.1118e-23
ENST00000578921	33.85	31.41	12.1	11.81	-1.11708	1.11915e-23
ENST00000388793	6.18	5.08	21.69	17.56	2.12576	1.19595e-23
ENST00000269373	13.77	12.28	31.95	30.12	1.58761	1.20197e-23
ENST00000348257	8.32	9.34	22.81	22.94	1.70379	1.23089e-23
ENST00000540884	44.41	72.79	0	0	-9.90003	1.24228e-23
ENST00000223073	4.49	4.64	1.27	1.37	-1.46495	1.28048e-23
ENST00000268668	88.69	84.69	153.66	155.11	1.21051	1.28388e-23
ENST00000367350	11.85	12.32	3.81	3.92	-1.31803	1.33455e-23
ENST00000376649	1.82	1.46	10.13	10.83	2.97322	1.37033e-23
ENST00000491893	12.34	12.86	0	0	-9.80965	1.44577e-23
ENST00000336278	5.32	5.14	1.34	1.38	-1.61811	1.45116e-23
ENST00000562438	5.32	5.14	1.34	1.38	-1.61811	1.45116e-23
ENST00000355836	0	0	32.11	31.98	9.80177	1.46801e-23
ENST00000358156	0	0	119.06	146.34	9.81622	1.48074e-23
ENST00000314222	7.6	9.38	35.76	39.54	2.48654	1.48409e-23
ENST00000264039	20.39	18.83	36.17	42.33	1.32757	1.66873e-23
ENST00000534313	1.01	1.01	5.68	6.79	2.92667	1.67112e-23
ENST00000568568	68.64	80.67	0	0.37	-7.76038	1.78988e-23
ENST00000453114	8.93	8.61	19.17	20.4	1.50326	1.813e-23
ENST00000230914	9.13	8.76	1.6	1.82	-2.05315	1.87407e-23
ENST00000458244	1.71	0.62	16.8	24.19	4.37832	1.93255e-23
ENST00000579294	15.46	11.87	0	0	-9.80755	1.98193e-23
ENST00000555626	26.95	22.11	0	0	-9.79775	1.98383e-23
ENST00000564811	175.66	164.7	292.66	280.55	1.15542	2.04646e-23
ENST00000380909	2.19	2.82	14.78	12.47	2.75628	2.07137e-23
ENST00000392474	12.4	10.87	0	0	-9.78722	2.07337e-23
ENST00000400773	0.85	0.81	7.26	5.97	3.28298	2.09018e-23
ENST00000274242	8.23	10.22	23.89	21.96	1.63163	2.09225e-23
ENST00000584538	65.34	76.17	0.39	0	-7.20933	2.14101e-23
ENST00000395308	10.15	10.81	1.01	1.51	-2.70715	2.16338e-23
ENST00000251303	28.43	26.57	57.95	61.1	1.46318	2.23286e-23
ENST00000506654	185.68	122.59	0	0	-9.82841	2.23971e-23
ENST00000463049	7.86	8.78	0	0	-9.78223	2.35214e-23
ENST00000331563	12.69	12.08	26.84	32.15	1.57777	2.35308e-23
ENST00000273860	17.29	9.75	87.9	87.87	3.06196	2.43352e-23
ENST00000374469	8.21	6.13	1.1	0.76	-2.60074	2.44342e-23
ENST00000369980	8.04	4.91	27.34	28.49	2.42762	2.54282e-23
ENST00000596145	8.04	4.91	27.34	28.49	2.42762	2.54282e-23
ENST00000439109	380.9	294.57	681.47	705.12	1.39777	2.5444e-23
ENST00000339123	18.27	24.58	2.36	2.53	-2.77611	2.56021e-23
ENST00000314028	20.17	17.72	37.46	34.54	1.25593	2.58526e-23
ENST00000496089	36.54	50.28	1.33	0.39	-5.10843	2.69009e-23
ENST00000402029	16.2	10.93	56.34	57.42	2.4123	2.69083e-23
ENST00000577261	79.44	76.79	0	0	-9.76179	2.79816e-23
ENST00000393629	11.3	9.05	2.09	2.07	-1.95617	2.95654e-23
ENST00000458212	3.07	0.73	47.5	50.74	4.89872	3.22997e-23
ENST00000468084	1.05	0.88	13.25	14.38	4.12463	3.26726e-23
ENST00000496817	28.08	23.5	75.72	83.11	1.99629	3.27259e-23
ENST00000540876	66.79	56.41	106.71	105.32	1.11527	3.33391e-23
ENST00000353999	48.83	50.5	83.5	78.43	1.03732	3.34645e-23
ENST00000575925	48.83	50.5	83.5	78.43	1.03732	3.34645e-23
ENST00000225726	13.8	12.89	25.04	24.11	1.21035	3.41561e-23
ENST00000502673	56.68	77.36	0	0	-9.78793	3.44439e-23
ENST00000368406	4.25	4.96	19.6	22.72	2.52609	3.49703e-23
ENST00000382581	59.39	40.89	160.86	145.11	1.94625	3.80014e-23
ENST00000532402	0	0	18.19	9.93	9.83865	3.82792e-23
ENST00000455637	5.94	7.36	1.26	1.01	-2.21469	4.00883e-23
ENST00000289893	3.86	2.41	0.22	0.31	-3.1877	4.10373e-23
ENST00000409677	40.18	34.94	0	0	-9.73998	4.14183e-23
ENST00000550487	20.74	14.26	80.98	71.88	2.4888	4.31663e-23
ENST00000480961	70.86	81.63	0	0.73	-6.7897	4.35245e-23
ENST00000542619	14.53	12.53	0.55	0.39	-4.38872	4.37552e-23
ENST00000593545	14.53	12.53	0.55	0.39	-4.38872	4.37552e-23
ENST00000504734	0	0	28.88	60.19	10.1894	4.39578e-23
ENST00000460218	10.03	14.47	1.35	1.47	-2.76547	4.39655e-23
ENST00000322428	41.13	44.14	74.63	79.06	1.18717	4.48783e-23
ENST00000573198	60.8	54.89	0.61	0	-6.75668	4.52641e-23
ENST00000417816	10.5	13.03	1.35	1.5	-2.69304	4.77231e-23
ENST00000518096	0.48	0.25	9.55	9.5	4.91097	4.79681e-23
ENST00000433386	26.86	21.96	54.21	57.87	1.53887	4.85612e-23
ENST00000543714	2.16	1.86	37.94	39.39	4.60104	5.00903e-23
ENST00000373191	1.86	2.07	0.33	0.37	-2.15603	5.30949e-23
ENST00000361985	32.85	36.15	8.9	10.92	-1.47243	5.32795e-23
ENST00000228510	4.16	4.12	15.55	19.56	2.39913	5.47714e-23
ENST00000399433	0	0	43.75	50.65	9.71773	5.48684e-23
ENST00000598395	0	0	43.75	50.65	9.71773	5.48684e-23
ENST00000438031	0	0	107.59	113.48	9.70962	5.55575e-23
ENST00000308488	6.24	5.61	1.61	1.42	-1.63169	5.64603e-23
ENST00000579483	3.68	4.1	0.08	0.17	-4.55756	5.65439e-23
ENST00000005178	139.22	128.93	53.32	47.25	-1.08175	5.70117e-23
ENST00000432457	0.72	0.69	41.53	30.8	5.74965	5.78201e-23
ENST00000503788	15.5	22.33	0	0	-9.7616	5.90557e-23
ENST00000256458	8.8	8.16	17.78	17.29	1.37645	5.96418e-23
ENST00000453092	59.69	60.8	14.55	10.9	-1.89487	6.03682e-23
ENST00000572534	59.69	60.8	14.55	10.9	-1.89487	6.03682e-23
ENST00000509867	6.62	8.71	0.71	1.04	-2.79018	6.15251e-23
ENST00000361428	8.43	8.38	2.57	2.46	-1.41238	6.16544e-23
ENST00000550422	1.19	0.82	5.15	6.82	2.87479	6.23401e-23
ENST00000407032	23.29	24.83	0	0	-9.70883	6.31392e-23
ENST00000589997	0.05	0	2.84	3.22	6.69736	6.32462e-23
ENST00000342392	28.08	29.7	2.44	3.63	-2.88348	6.32626e-23
ENST00000389698	6.44	8.03	1.28	1.33	-2.13459	6.44082e-23
ENST00000323927	6.62	5.99	15.86	16.29	1.67989	6.49915e-23
ENST00000260600	8.1	8.49	15.91	17.61	1.33845	6.50859e-23
ENST00000372950	9.54	9.61	21.44	19.91	1.43919	6.56009e-23
ENST00000413366	59.74	66.78	21.5	23.65	-1.16157	6.9132e-23
ENST00000504102	0.83	0.66	8.77	8.69	3.83859	6.95064e-23
ENST00000467957	45.42	38.15	2.63	1.5	-3.87821	6.99144e-23
ENST00000569529	4.19	2.41	25.87	30.27	3.38559	7.08505e-23
ENST00000398033	11.29	9.17	45.66	40.83	2.43687	7.28208e-23
ENST00000569857	29.95	46.49	147.04	156.51	2.31572	7.31285e-23
ENST00000368402	7.97	7.05	25.93	25.24	2.10601	7.34683e-23
ENST00000482800	15.36	13.58	2.04	2.22	-2.41752	8.29759e-23
ENST00000202677	11.86	9.12	1.76	2.07	-2.1133	8.31243e-23
ENST00000202017	5.95	6.31	23.38	21.91	2.21695	8.51817e-23
ENST00000360467	16.12	18.64	32.84	34.69	1.28023	8.8886e-23
ENST00000225665	10.58	11.84	33.84	29.34	1.82352	9.16888e-23
ENST00000452087	10.87	4.64	74.76	92.23	3.73857	9.74825e-23
ENST00000416801	8.11	11.7	0.28	0.19	-4.86309	1.0054e-22
ENST00000433216	8.11	11.7	0.28	0.19	-4.86309	1.0054e-22
ENST00000261880	10.73	10.2	21.1	21.22	1.34512	1.01024e-22
ENST00000509601	0	0	128.32	126.73	9.6664	1.02256e-22
ENST00000420993	6.34	5.77	17.25	19	1.91197	1.02661e-22
ENST00000342160	47.91	45.91	9.91	13.68	-1.66286	1.06089e-22
ENST00000422424	41.76	52.96	146.48	133.99	1.94142	1.08576e-22
ENST00000371602	8.37	7.24	0	0	-9.67277	1.0865e-22
ENST00000521457	12.01	12.66	0	0	-9.66974	1.08796e-22
ENST00000262376	1.7	1.17	9.4	6.84	2.80071	1.10556e-22
ENST00000310574	9.66	8.26	19.8	21.94	1.5468	1.16319e-22
ENST00000549700	10.64	10	0	0	-9.66018	1.20465e-22
ENST00000296277	5.68	4.42	33.63	33.73	3.07591	1.25322e-22
ENST00000466242	10.59	13.62	0	0	-9.68309	1.30592e-22
ENST00000478658	4.88	6.3	0	0	-9.68322	1.31838e-22
ENST00000415995	45.47	34.65	0	0	-9.67506	1.33679e-22
ENST00000298229	5.64	5.04	11.76	11.57	1.45329	1.40037e-22
ENST00000541756	5.64	5.04	11.76	11.57	1.45329	1.40037e-22
ENST00000337907	9.93	11.5	2.6	2.19	-1.83048	1.52407e-22
ENST00000407796	27.38	22.52	54.07	50.03	1.39226	1.62302e-22
ENST00000510810	141.87	241.94	0	0	-9.72703	1.62688e-22
ENST00000327230	3.24	4.15	0.35	0.27	-3.21285	1.67848e-22
ENST00000389506	3.67	2.94	0	0	-9.65022	1.69254e-22
ENST00000601525	3.67	2.94	0	0	-9.65022	1.69254e-22
ENST00000534355	20.86	28.59	89.57	87.36	2.19084	1.70372e-22
ENST00000306704	17.47	14.49	53.67	54.94	2.13105	1.72436e-22
ENST00000496435	8.29	6.27	51.39	78.95	3.49878	1.72989e-22
ENST00000604729	0	0	6.19	7.08	9.63407	1.76264e-22
ENST00000524228	4.36	3.26	12.56	12.72	2.05112	1.87447e-22
ENST00000247655	330.62	275.77	589.06	538.44	1.27937	1.88077e-22
ENST00000591645	128.71	95.36	0	0	-9.65356	1.93669e-22
ENST00000415149	21.46	19.27	7.91	7.59	-1.06654	1.94706e-22
ENST00000397498	1.26	1.05	16	13.51	3.92095	2.01407e-22
ENST00000539231	70.62	69.31	13.27	17.48	-1.83649	2.18479e-22
ENST00000217456	47.35	39.5	89.26	81.28	1.30765	2.18508e-22
ENST00000301488	5.9	9.06	40.68	36.25	2.67498	2.27456e-22
ENST00000361219	33.87	28.9	65.19	59.81	1.32899	2.28162e-22
ENST00000305747	23.35	21.71	8.64	9.15	-1.01399	2.37334e-22
ENST00000393765	29.76	26.07	64.68	55.3	1.43551	2.37745e-22
ENST00000357067	13.7	11.89	29.1	29.29	1.52379	2.3845e-22
ENST00000369550	10.46	8.36	24.53	23.67	1.68732	2.58584e-22
ENST00000596793	10.46	8.36	24.53	23.67	1.68732	2.58584e-22
ENST00000372388	0.43	0.48	2.86	3.69	3.11946	2.60539e-22
ENST00000220966	3.8	2.54	13.96	14.35	2.47538	2.66896e-22
ENST00000535621	5.17	4.84	15.52	15.6	1.96167	2.71126e-22
ENST00000509647	46.63	54.65	4.26	7.2	-2.78495	2.72556e-22
ENST00000477333	48.48	84.94	0	0	-9.69641	2.75397e-22
ENST00000606149	16.11	13.37	41.98	37.43	1.76767	2.77985e-22
ENST00000537645	10.07	11.2	0.01	0.17	-6.45708	2.80663e-22
ENST00000338034	17.7	14.59	32.67	33.35	1.36212	2.82817e-22
ENST00000258947	24.82	25.53	8.24	8.6	-1.24973	2.86704e-22
ENST00000558394	0	0	114.31	121.5	9.59285	2.89239e-22
ENST00000508963	32.08	67.32	1346.29	1281.69	4.95617	2.93124e-22
ENST00000254950	30.98	28.23	49.38	50.64	1.09085	2.97508e-22
ENST00000379404	0.46	0.2	18.84	13.34	5.62167	3.02002e-22
ENST00000394366	2.88	2.33	13.72	14.58	2.75162	3.03773e-22
ENST00000373279	4.32	4.22	22.27	22.63	2.71558	3.10291e-22
ENST00000395850	29.83	25.73	57.35	53.5	1.33267	3.10303e-22
ENST00000597634	0	0	103.51	64.74	9.65693	3.10732e-22
ENST00000572053	33.23	47.06	0.57	1.22	-5.00037	3.13239e-22
ENST00000264552	137.92	159.9	287.97	336.7	1.41948	3.24005e-22
ENST00000262187	20.53	21.98	40.54	40.7	1.26671	3.26902e-22
ENST00000518937	0	0	17.45	12.59	9.62244	3.27352e-22
ENST00000519170	38.87	30.56	1.26	1.4	-4.2251	3.30296e-22
ENST00000529307	21.86	19.68	0	0	-9.58894	3.38054e-22
ENST00000377768	30.27	33.29	62.37	58.2	1.25536	3.39701e-22
ENST00000247970	25.9	30.91	71.53	72.18	1.68848	3.44679e-22
ENST00000436473	4.35	15.05	1590.44	1597.33	7.18735	3.61617e-22
ENST00000607462	4.35	15.05	1590.44	1597.33	7.18735	3.61617e-22
ENST00000394670	5.94	4.78	1.32	1.25	-1.72863	3.6221e-22
ENST00000395804	13.98	14.92	0	0	-9.5836	3.7005e-22
ENST00000525621	5.18	4.5	11.62	11.3	1.56784	3.79597e-22
ENST00000310092	20.36	17.02	42.82	41.49	1.51139	3.82125e-22
ENST00000263056	1.78	2.83	12.66	13.18	2.78301	3.96716e-22
ENST00000380445	8.71	9.89	23.34	21.8	1.60637	4.01942e-22
ENST00000429709	5.66	3.2	25.7	26.32	2.86507	4.03152e-22
ENST00000397493	6.59	6.3	0	0	-9.57336	4.06062e-22
ENST00000548044	217.48	220.8	62.66	47.91	-1.63327	4.0701e-22
ENST00000274787	124.17	133.72	247.37	229.29	1.26823	4.15429e-22
ENST00000359544	19.24	17.04	0	0	-9.57449	4.19602e-22
ENST00000552080	98.69	79.2	0	0	-9.58536	4.21074e-22
ENST00000357503	5.36	6.15	13.83	15.36	1.66245	4.27328e-22
ENST00000526267	66.35	52.55	1.13	2.83	-4.43343	4.35425e-22
ENST00000344096	7.17	7.17	2.12	1.93	-1.49241	4.4562e-22
ENST00000558555	3.24	2.76	13.64	15	2.56577	4.51023e-22
ENST00000512334	36.14	32.32	0.53	0.85	-5.0823	4.68626e-22
ENST00000397070	2.34	1.73	13.1	13.23	3.00547	4.75017e-22
ENST00000243776	12.91	14.04	27.27	30.99	1.43735	4.76356e-22
ENST00000379938	10.43	9.32	2.32	2.82	-1.61266	4.78974e-22
ENST00000396075	72.12	111.44	0	0	-9.62638	4.80176e-22
ENST00000211314	13.26	12.03	46.05	39.42	2.10453	4.86586e-22
ENST00000542492	22.34	36.6	0	0.26	-6.95817	5.04452e-22
ENST00000579978	9.56	6.12	54.86	67.8	3.33296	5.2976e-22
ENST00000441024	19.75	21.07	0.68	1.68	-3.72254	5.37432e-22
ENST00000503026	109.97	92.39	169.1	172.44	1.09303	5.60228e-22
ENST00000425574	0	0.18	8.38	9.84	6.61976	5.6229e-22
ENST00000288561	3.33	3.58	0.57	0.73	-2.07005	5.62298e-22
ENST00000434650	0.7	1.03	9.11	8.48	3.63537	5.63018e-22
ENST00000409330	14.21	7.8	0	0	-9.63963	5.67987e-22
ENST00000216185	7.26	7.21	22.28	20.43	1.89182	5.69619e-22
ENST00000464190	4.81	7.15	47.64	49.73	3.3663	5.71939e-22
ENST00000433866	35.9	30.74	62.87	60.7	1.22679	5.7744e-22
ENST00000381774	12.55	11.81	24.33	23.02	1.29008	5.78173e-22
ENST00000369483	7.48	4.98	0	0	-9.59155	6.04545e-22
ENST00000220959	11.71	11.62	0.91	0.35	-3.80817	6.13014e-22
ENST00000572179	4.68	3.72	42.13	34.5	3.52405	6.22185e-22
ENST00000263377	22.12	23.53	8.19	8.3	-1.1407	6.54794e-22
ENST00000409468	90.73	58.65	313.83	262.87	2.33956	6.57954e-22
ENST00000568107	3.68	3.87	1	0.88	-1.6744	6.70862e-22
ENST00000468447	51.12	57.33	0.64	0	-6.41073	6.85427e-22
ENST00000313766	7.9	5.88	20	21.13	1.90443	6.94414e-22
ENST00000460284	13	7.91	0.61	0.64	-3.67374	6.98109e-22
ENST00000432118	9.77	16.86	0.11	0.29	-5.51394	7.00999e-22
ENST00000609136	10.82	17.23	0.05	0	-7.74043	7.12095e-22
ENST00000463068	0.66	0.6	58.75	79.39	6.59922	7.1371e-22
ENST00000025301	12.63	11.06	4	4.1	-1.21913	7.47458e-22
ENST00000355192	1.8	2.52	9.33	8.97	2.3911	7.55712e-22
ENST00000392365	0	0	9.05	13.22	9.56729	7.61077e-22
ENST00000556930	3.46	3.64	0.04	0.04	-5.97078	7.77697e-22
ENST00000240093	3.28	2.95	0.64	0.52	-2.07796	7.8405e-22
ENST00000518216	0	0	2.35	4.05	9.59935	7.9515e-22
ENST00000358607	9.69	6.29	42.23	43.81	2.76429	8.05041e-22
ENST00000369850	49.28	37.69	90.64	105.31	1.49486	8.06666e-22
ENST00000600520	49.28	37.69	90.64	105.31	1.49486	8.06666e-22
ENST00000551524	92.4	134.54	0	0.5	-7.6596	8.11638e-22
ENST00000510312	3.21	3.49	0.29	0.41	-2.91981	8.18888e-22
ENST00000268704	18.27	17.47	29.97	30	1.07702	8.25229e-22
ENST00000281017	2.51	2.18	9.32	9.12	2.29358	8.27452e-22
ENST00000307650	3.1	3.36	27.17	22.28	3.26575	8.30676e-22
ENST00000544287	30.3	33.7	0	0	-9.52807	8.44136e-22
ENST00000552370	0	0	65.4	78.35	9.5255	8.48688e-22
ENST00000502962	0	0	31.82	28.35	9.51968	8.65709e-22
ENST00000538098	166.34	117.07	0	0	-9.55468	8.69588e-22
ENST00000415912	16.36	14.63	25.64	27.83	1.11275	8.78581e-22
ENST00000335166	6.19	4.59	0	0	-9.54357	8.88023e-22
ENST00000569980	31.3	38.79	1.55	0.51	-4.61335	9.0705e-22
ENST00000562684	14.12	13.76	31.53	27.29	1.40524	9.25074e-22
ENST00000309324	9.2	8.37	39.11	34.05	2.40254	9.27261e-22
ENST00000253099	1.04	0.36	13.74	19.36	4.78188	9.63424e-22
ENST00000558646	0.49	0	47.27	77.17	7.67199	9.65846e-22
ENST00000312493	7.76	8.27	2.59	2.67	-1.28203	9.83328e-22
ENST00000378930	7.78	5.84	0	0	-9.53349	9.88617e-22
ENST00000443297	0	1.08	47.19	43.36	6.31974	9.9644e-22
ENST00000266070	0	0	3.72	5.08	9.53209	1.03217e-21
ENST00000355232	8.43	9.63	1.39	1.73	-2.19541	1.03883e-21
ENST00000470558	40.48	42.03	100.1	128.84	1.83148	1.07936e-21
ENST00000333244	46.77	45.81	15.6	18.64	-1.11067	1.10217e-21
ENST00000434382	21.44	25.27	3.32	3.04	-2.51264	1.1233e-21
ENST00000219097	0.06	0	16.35	15.76	8.27082	1.14816e-21
ENST00000347982	15.87	14.01	3.57	4.42	-1.57208	1.16038e-21
ENST00000215980	5.16	4.64	24.93	25.34	2.70108	1.16777e-21
ENST00000382745	0.52	0.56	4.44	7.74	3.73694	1.18347e-21
ENST00000426576	7.23	8.64	0.91	1.15	-2.60311	1.18579e-21
ENST00000425013	6.05	5.9	11.12	11.51	1.2454	1.21455e-21
ENST00000442664	32.63	26.72	7.52	7.56	-1.63552	1.25985e-21
ENST00000400664	1.05	0.85	4.37	5.2	2.63743	1.26881e-21
ENST00000234677	33.04	33.75	55.41	56.21	1.07708	1.26997e-21
ENST00000608999	1.13	1.15	0.06	0.03	-4.31735	1.31735e-21
ENST00000569545	934.26	1007.2	281.36	345.29	-1.28468	1.389e-21
ENST00000355257	22.02	22.47	47.23	44.25	1.37963	1.39196e-21
ENST00000297183	0	0	3.51	6.21	9.56405	1.40826e-21
ENST00000394667	638.5	558.11	1006.96	929.4	1.15011	1.41242e-21
ENST00000509589	0.22	1.08	30.48	43.81	5.99125	1.44073e-21
ENST00000468918	2.33	1.15	39.4	41.6	4.76624	1.48756e-21
ENST00000397604	0	0	19.81	29.75	9.52221	1.51383e-21
ENST00000393630	2.67	2.79	0.43	0.45	-2.30318	1.5921e-21
ENST00000448525	1.16	1.02	9.91	6.31	3.17863	1.59717e-21
ENST00000375779	29.13	26.4	2.19	1.21	-3.58827	1.67967e-21
ENST00000383404	29.13	26.4	2.19	1.21	-3.58827	1.67967e-21
ENST00000423055	29.13	26.4	2.19	1.21	-3.58827	1.67967e-21
ENST00000423143	29.13	26.4	2.19	1.21	-3.58827	1.67967e-21
ENST00000423804	29.13	26.4	2.19	1.21	-3.58827	1.67967e-21
ENST00000434202	29.13	26.4	2.19	1.21	-3.58827	1.67967e-21
ENST00000438708	29.13	26.4	2.19	1.21	-3.58827	1.67967e-21
ENST00000343813	7.46	5.83	17.13	15.95	1.64082	1.73111e-21
ENST00000380244	40.86	26.34	113.1	108.5	2.05437	1.73736e-21
ENST00000409194	79.71	50.82	255.71	221.25	2.23155	1.84031e-21
ENST00000328914	23.84	29.88	7.34	7.64	-1.51583	1.86631e-21
ENST00000466213	17.41	18.9	1.32	0.78	-3.6872	1.89633e-21
ENST00000374493	3.93	5.44	0.06	0.12	-5.15971	1.89938e-21
ENST00000507000	0	0	97.61	64.66	9.51151	1.90444e-21
ENST00000300811	10.49	12.76	34.07	39.09	1.98612	1.92317e-21
ENST00000591581	39.46	31.21	3.14	3.79	-2.94898	1.92882e-21
ENST00000543532	0	0	99.1	104.86	9.44944	2.08602e-21
ENST00000375820	7.31	7.56	12.87	13.41	1.14413	2.10253e-21
ENST00000258874	17.34	12.68	55.55	51.69	2.19249	2.17911e-21
ENST00000394466	17.23	18.21	1.26	0.49	-3.91465	2.2101e-21
ENST00000367495	13.13	12.93	38.61	34.29	1.82621	2.25421e-21
ENST00000466830	0.82	0.91	3.95	3.66	2.4507	2.3041e-21
ENST00000319801	0	0	6.56	5.43	9.4526	2.43618e-21
ENST00000301180	18.2	20.08	6.74	6.4	-1.21582	2.45488e-21
ENST00000321301	73.66	52.43	192.45	173.5	1.90687	2.50268e-21
ENST00000488546	0	0	56.75	45.79	9.45476	2.50317e-21
ENST00000445755	45.87	48.05	91.5	88.62	1.2964	2.64187e-21
ENST00000550305	74.22	81.95	0	0	-9.44261	2.69189e-21
ENST00000373178	5.43	5.94	18.27	19.65	2.06436	2.74406e-21
ENST00000304301	5.41	3.78	21.5	23.89	2.63141	2.8489e-21
ENST00000562955	4.43	4.73	1.25	1.17	-1.59083	2.85497e-21
ENST00000335099	53.75	82.08	225.57	231.46	2.06987	2.8573e-21
ENST00000331128	114.66	153.56	0.22	0	-8.30152	2.87389e-21
ENST00000579360	114.66	153.56	0.22	0	-8.30152	2.87389e-21
ENST00000370280	37.26	31.62	2.13	1.92	-3.64323	2.87953e-21
ENST00000311403	3.16	4.28	0.22	0.24	-3.63754	2.88479e-21
ENST00000456842	0.95	0.83	20.67	16.79	4.58128	2.89868e-21
ENST00000579815	121.35	93.01	0	0	-9.45162	2.90588e-21
ENST00000187830	28.47	15.21	1.18	0.52	-4.22673	2.92213e-21
ENST00000503833	48.37	60.34	0	0	-9.45241	2.93777e-21
ENST00000555002	0	0	2.9	2.9	9.42326	2.95218e-21
ENST00000430176	85.21	95.46	9.73	5.35	-3.15203	2.96947e-21
ENST00000426013	53.64	47.8	97.9	87.39	1.20686	2.9842e-21
ENST00000347364	3.97	3.05	9.04	9.41	1.71707	2.99302e-21
ENST00000572515	0	0	18.17	20.72	9.42666	3.05076e-21
ENST00000572085	6.31	8.15	0	0	-9.45529	3.06424e-21
ENST00000222572	259.18	254.71	103.18	90.28	-1.06725	3.07039e-21
ENST00000527985	0	0	11.86	13.73	9.42758	3.0767e-21
ENST00000429746	75.85	101.26	0	0	-9.46016	3.07918e-21
ENST00000470472	23.79	20.89	56.75	56.1	1.69768	3.17744e-21
ENST00000296802	45.62	44.6	82.01	76.1	1.15273	3.42905e-21
ENST00000415428	13.38	10.25	0	0	-9.43868	3.43833e-21
ENST00000359907	133.09	124.29	0.69	0.79	-6.47289	3.58067e-21
ENST00000437131	12.04	12.9	3.38	2.75	-1.69275	3.59751e-21
ENST00000261443	42.47	44.11	15.85	14.53	-1.17835	3.63221e-21
ENST00000563060	190.11	125.46	435.93	468.09	1.8559	3.66288e-21
ENST00000323274	35.51	34.87	66.97	81.22	1.41081	3.89643e-21
ENST00000358784	9.6	7.08	26.72	26.71	2.01221	3.97462e-21
ENST00000455892	117.15	158.18	0	0	-9.44243	4.00972e-21
ENST00000428931	0	0	8.39	8.76	9.40085	4.02144e-21
ENST00000369642	18.15	22.86	55.25	63.7	1.86987	4.0848e-21
ENST00000482481	2.58	2.72	0.3	0.31	-2.7523	4.0979e-21
ENST00000567951	15.55	12.32	0	0	-9.42026	4.12989e-21
ENST00000607882	0.7	0.72	6.54	5.79	3.3861	4.31457e-21
ENST00000465632	79.28	87.19	11.99	14.36	-2.2609	4.40028e-21
ENST00000568223	4.91	4.94	11.91	11.88	1.59568	4.46216e-21
ENST00000310512	5.02	6.1	20.25	16.67	2.04981	4.70395e-21
ENST00000294189	304.51	365.53	636.6	627.5	1.2884	4.81921e-21
ENST00000591165	96.99	86.31	0	0.59	-7.42408	4.8291e-21
ENST00000328488	98.02	125.99	0.2	0	-8.25019	5.00172e-21
ENST00000540147	3.71	1.77	17.72	22.57	3.16809	5.12701e-21
ENST00000374385	6.31	6.21	15.35	15.98	1.64825	5.13847e-21
ENST00000558116	0.85	0.64	4.93	4.87	3.00912	5.38384e-21
ENST00000229854	15.56	11.9	34.64	32.25	1.61329	5.47222e-21
ENST00000367612	10.79	11.78	2.98	2.4	-1.73706	5.47572e-21
ENST00000320311	1.25	0.81	10.11	7.85	3.40725	5.54976e-21
ENST00000278756	10.08	10.73	0	0	-9.38479	5.67118e-21
ENST00000543137	10.08	10.73	0	0	-9.38479	5.67118e-21
ENST00000360876	25.77	19.7	57.6	51.19	1.58754	5.9664e-21
ENST00000494614	37.51	49.47	2.35	2.92	-3.62128	6.10972e-21
ENST00000374274	23.46	23.25	44.34	40.49	1.19402	6.1426e-21
ENST00000561828	3.02	3.65	11.83	12.31	2.17431	6.19367e-21
ENST00000549581	1.27	2.11	26.55	22.62	4.11539	6.29505e-21
ENST00000397355	0	0	3.65	3.93	9.36815	6.35948e-21
ENST00000539396	0	0	14.57	12.31	9.378	6.42734e-21
ENST00000332859	32.06	30.61	51.99	51.99	1.06877	6.49342e-21
ENST00000343528	75.14	67.65	119.17	132.01	1.16633	6.56187e-21
ENST00000576892	4.87	4.18	19.32	19.64	2.43319	6.69462e-21
ENST00000355151	6.16	6.1	29.12	24.36	2.46113	6.86594e-21
ENST00000526307	3.85	4.8	0.07	0.15	-4.77864	6.92671e-21
ENST00000491786	1.42	1.27	5.93	5.89	2.44811	6.93028e-21
ENST00000438665	15.66	12.98	26.6	27.14	1.23511	6.95279e-21
ENST00000301904	13.13	11.74	22.5	24.14	1.23464	7.06273e-21
ENST00000548088	83.48	122.13	8.18	9.93	-3.08081	7.11816e-21
ENST00000322166	6.92	7.39	23.46	18.91	1.89037	7.13288e-21
ENST00000234454	37.4	37.97	67.58	77.66	1.28597	7.14045e-21
ENST00000424922	0	0	18.9	15.05	9.37689	7.29747e-21
ENST00000441517	2.6	2.14	7.83	8.43	2.09837	7.53278e-21
ENST00000355938	64.29	74.68	155.14	177.48	1.64831	7.61495e-21
ENST00000595196	15.82	16.85	32.04	38.18	1.42982	8.11936e-21
ENST00000357115	6.67	8.7	1.22	0.84	-2.5498	8.14679e-21
ENST00000406246	16.61	17.06	30.61	34.43	1.27838	8.22245e-21
ENST00000288139	5.07	4.82	1.28	1.29	-1.61531	8.26226e-21
ENST00000360280	4.11	5.87	0.72	0.81	-2.37112	8.37322e-21
ENST00000367048	2.05	1.49	10.98	8.48	2.76819	8.65527e-21
ENST00000531289	0	0	37.17	37.36	9.34292	8.70808e-21
ENST00000498399	74.98	89.05	0	0	-9.36278	8.8446e-21
ENST00000482056	10.51	9.56	0.1	0	-6.88337	8.99534e-21
ENST00000552635	0	0	81.64	104.32	9.35915	9.05681e-21
ENST00000396525	32.09	24.28	69.93	62.38	1.55928	9.19661e-21
ENST00000543376	5.11	6.39	0	0	-9.36755	9.27393e-21
ENST00000508474	3.19	3.29	0.09	0.14	-4.33541	9.29548e-21
ENST00000564546	8.22	9.29	27.52	39.19	2.24786	9.52388e-21
ENST00000373255	13.86	14.2	28.14	29.14	1.36258	9.62947e-21
ENST00000308388	2.12	0.84	17.23	20.21	3.93692	9.69955e-21
ENST00000508451	50.37	47.84	148	122.9	1.863	9.8324e-21
ENST00000357355	4.72	3.75	12.21	12.83	1.88965	9.90622e-21
ENST00000379730	5.19	10.8	0	0	-9.4744	9.94332e-21
ENST00000590210	116.62	96.37	0	0	-9.34673	1.03553e-20
ENST00000539115	5.79	4.85	0	0	-9.34442	1.04574e-20
[truncated: 20,900 more rows]

## Sheet: 44 commonly upregulated
ENST	si1 vs ctrl-log2Foldchange	si2 vs ctrl-log2Foldchange
ENST00000397355	11.8843	9.36815
ENST00000504123	11.3926	6.76578
ENST00000426808	11.2317	8.1547
ENST00000546802	11.0441	8.09541
ENST00000538711	10.7965	8.30717
ENST00000570182	10.7149	8.40627
ENST00000392321	10.1581	6.75669
ENST00000371893	9.81039	5.42908
ENST00000344196	9.72468	5.01741
ENST00000571640	9.44991	8.22443
ENST00000562090	9.38736	7.04943
ENST00000353250	9.35307	6.5721
ENST00000265651	9.33314	7.66501
ENST00000563459	9.30839	5.31371
ENST00000545021	9.23505	5.40764
ENST00000452041	9.20427	8.55154
ENST00000443197	9.11872	9.21975
ENST00000242786	9.04224	6.56784
ENST00000436346	9.01212	8.09061
ENST00000356143	9.00761	8.23403
ENST00000436044	8.99712	4.77239
ENST00000555082	8.98995	5.15963
ENST00000398803	8.98873	4.55237
ENST00000483888	8.98364	4.29634
ENST00000478253	8.96623	7.24024
ENST00000561610	8.9377	3.62802
ENST00000341485	8.90275	6.40684
ENST00000449081	8.89978	5.6545
ENST00000449870	8.80209	8.39144
ENST00000524248	8.74773	3.5351
ENST00000432670	8.68127	5.77778
ENST00000359787	8.67277	6.86586
ENST00000368841	8.62854	5.61535
ENST00000418129	8.62342	7.6028
ENST00000580805	8.48147	5.29951
ENST00000592782	8.47116	6.15106
ENST00000538201	8.37704	4.84305
ENST00000370612	8.28915	5.38283
ENST00000261266	8.20819	5.65942
ENST00000398125	7.17981	4.3592
ENST00000545652	7.17903	6.59134
ENST00000416670	6.03249	5.56756
ENST00000415654	5.80669	3.29849
ENST00000513042	4.98983	5.59694
