# Supplementary material for: The pan-cancer lncRNA PLANE regulates an alternative splicing program to promote cancer pathogenesis
Source: Nat Commun. 2021 Jun 18;12:3734. doi: 10.1038/s41467-021-24099-4 (PMC8213729; doi:10.1038/s41467-021-24099-4)
Supplement: Supplementary file 8 — Source Data [file 41467_2021_24099_MOESM8_ESM.xlsx]

## Sheet: Figure 1
Figure 1a
				sample 1	sample 2	sample 3	sample 4	sample 5	sample 6	sample 7	sample 8	sample 9	sample 10	sample 11	sample 12	sample 13	sample 14	sample 15	sample 16	sample 17	sample 18	sample 19	sample 20	sample 21	sample 22	sample 23	sample 24	sample 25	sample 26	sample 27	sample 28	sample 29	sample 30	sample 31	sample 32	sample 33	sample 34	sample 35	sample 36	sample 37	sample 38	sample 39	sample 40	sample 41	sample 42	sample 43	sample 44	sample 45	sample 46
	LUSC	Normal (n=75)		0	0	0	0	0	0	0	0	0	0	0	0	0	0	0	0	0	0	0	0	0	0	0	0	0	0	0	0	0	0	0	0	0	0	0	0	0	0	0	0	0	0	0	0	0	0
		Tumour (n=75)		0	2.25	1	2.1	0	2.8	0.15	0	0.2	0.1	0.6	1.8	2.7	0.15	1.8	0.2	0	0.2	0	0.8	2.7	2.7	0.2	2.7	2.1	2.4	0	1	0	0	0	0.1	0.1	0.5	0.3	0	2.4	0.1	0	0	0.1	0.2	0.4	0.3	0	0
				sample 1	sample 2	sample 3	sample 4	sample 5	sample 6	sample 7	sample 8	sample 9	sample 10	sample 11	sample 12	sample 13	sample 14	sample 15	sample 16	sample 17	sample 18	sample 19	sample 20	sample 21	sample 22	sample 23	sample 24	sample 25	sample 26	sample 27	sample 28	sample 29	sample 30	sample 31	sample 32	sample 33	sample 34	sample 35	sample 36	sample 37	sample 38	sample 39	sample 40	sample 41	sample 42	sample 43	sample 44	sample 45	sample 46
	LUAD	Normal (n=87)		0	0.2	0.8	0	0	0.2	0.2	0	0	0.08	0.1	0	0	0.2	0.8	0	0	0.05	0	0	0	0.1	0	0	0.1	0	0.1	0	0.09	0.05	0	0	0	0.6	0.6	0.2	0	0	0	0	0.1	0	0	0	0.2	0
		Tumour (n=87)		0	0	0	0	0.1	2.85	0	0.05	0	0	0.6	0	0.2	0.5	0	1.4	0.8	0.2	0	0	0.7	0.5	0	0.2	0	2.1	0	0.3	0	0	0	0	0.8	0.3	0.2	2.4	0.6	0.8	0.1	0.6	0.2	0	0.7	0	0.2	2.7
				sample 1	sample 2	sample 3	sample 4	sample 5	sample 6	sample 7	sample 8	sample 9	sample 10	sample 11	sample 12	sample 13	sample 14	sample 15	sample 16	sample 17	sample 18	sample 19	sample 20	sample 21	sample 22	sample 23	sample 24	sample 25	sample 26	sample 27	sample 28	sample 29	sample 30	sample 31	sample 32	sample 33	sample 34	sample 35	sample 36	sample 37	sample 38	sample 39	sample 40	sample 41	sample 42	sample 43	sample 44	sample 45	sample 46
	COAD	Normal (n=79)		0	0	0	0	0	0.1	0	0	0.01	0	0	0	0	0	0.05	0.2	0	0.05	0.1	0	0	0	0	0	0	0.1	0.6	0.15	0.3	0.5	0	0.05	0.6	0.1	0	0.1	0	0	0	0.1	0	0	0.15	0	0.05	0.12
		Tumour (n=79)		0	0	1.4	2.55	0	1.7	0.25	0.3	0.1	0.6	0	0.1	0.75	0.3	0	0	0.9	1.9	0	0.3	0.15	0.56	0.45	0.7	0.6	0.05	2.85	0.33	1.7	0	0	2.4	1.66	0	0	0.9	0.62	0.1	0.08	0	0.2	0.2	0.35	0.32	0.8	1.9
Figure 1c
						LUSC	LUAD
	Amplification frequency of PLANE gene (%)					36	4
Figure 1d
					CCC-HIE-2			A549			H1299			NCI-H1975			NCI-H226			MCF-7			HCT116			Eca109
					repeat1	repeat2	repeat3	repeat1	repeat2	repeat3	repeat1	repeat2	repeat3	repeat1	repeat2	repeat3	repeat1	repeat2	repeat3	repeat1	repeat2	repeat3	repeat1	repeat2	repeat3	repeat1	repeat2	repeat3
	Relative PLANE gene copy number				1	1	1	0.305066	0.3678	0.310007	0.642169	0.561326	0.650125	4.63285	4.29456	4.30264	7.88856	6.23887	7.47349	0.711617	0.795023	0.651777	0.709597	0.637546	0.588744	0.802381	0.806043	0.678773
Figure 1e
				CCC-HSF-1			A549			H1299
				repeat1	repeat2	repeat3	repeat1	repeat2	repeat3	repeat1	repeat2	repeat3
	PLANE copy number/cell			17.9143	25.1524	18.06	140.65	169.226	161.109	255.211	248.089	282.724
Figure 1f
	-314/+115			E2F1
Figure 1g
		Relative FL/RL
		pGL3-PLANE-promoter			pGL3-PLANE-promoter-∆E2F1-BR
		repeat1	repeat2	repeat3	repeat1	repeat2	repeat3
	A549	1	1	1	0.71893	0.46764	0.460689
	H1299	1	1	1	0.595743	0.476717	0.459326
Figure 1h
		parental			si-ctrl			si-E2F1.1			si-E2F1.2
		repeat1	repeat2	repeat3	repeat1	repeat2	repeat3	repeat1	repeat2	repeat3	repeat1	repeat2	repeat3
	H1299	1	1	1	0.954373	1.10579	0.853908	0.510526	0.325953	0.378008	0.335311	0.412792	0.201427
	HCT116	1	1	1	1.05725	0.91678	0.93211	0.508054	0.63574	0.5882	0.412087	0.53876	0.520485
		E2F1				GAPDH
[truncated: 41 more columns]

## Sheet: Figure 2
Figure 2a
		si-ctrl			si-PLANE.1			si-PLANE.2
		repeat1	repeat2	repeat3	repeat1	repeat2	repeat3	repeat1	repeat2	repeat3
	A549	1	1	1	0.0744507	0.0541165	0.152332	0.466785	0.354249	0.418565
	H1299	1	1	1	0.381461	0.41735	0.32291	0.4533	0.31287	0.4652
	NCI-H226	1	1	1	0.11483	0.15473	0.21062	0.30571	0.460185	0.28714
	HCT116	1	1	1	0.33829	0.22644	0.38484	0.1688	0.276004	0.206831
Figure 2b
		si-ctrl			si-PLANE.1			si-PLANE.2
		repeat1	repeat2	repeat3	repeat1	repeat2	repeat3	repeat1	repeat2	repeat3
	A549	1	1	1	0.272363	0.319966	0.274602	0.520041	0.573653	0.55321
	H1299	1	1	1	0.583076	0.604499	0.55737	0.55737	0.567691	0.538771
	NCI-H226	1	1	1	0.410662	0.532582	0.294113	0.294113	0.302803	0.303664
	HCT116	1	1	1	0.44136	0.34156	0.42166	0.40316	0.45596	0.39266
Figure 2c
		Parental			si-ctrl			si-PLANE.1			si-PLANE.2
		repeat1	repeat2	repeat3	repeat1	repeat2	repeat3	repeat1	repeat2	repeat3	repeat1	repeat2	repeat3
	A549	1	1	1	1.11412	1.11866	1.08403	0.218274	0.342136	0.145739	0.188016	0.275593	0.395006
	H1299	1	1	1	1.01263	0.9359	0.913235	0.372348	0.414291	0.449694	0.500843	0.529475	0.526007
	NCI-H226	1	1	1	1.01221	1.16229	1.00657	0.183541	0.270325	0.170962	0.253429	0.372724	0.288918
	HCT116	1	1	1	1.05623	1.13676	1.0038	0.174682	0.106624	0.17127	0.206313	0.16354	0.23819
Figure 2d
			DOX-			DOX+
			repeat1	repeat2	repeat3	repeat1	repeat2	repeat3
	A549.shPLANE.1		1	1	1	0.087663	0.06927	0.16741
	A549.shPLANE.2		1	1	1	0.101651	0.08931	0.128954
	H1299.shPLANE.1		1	1	1	0.060349	0.10785	0.032921
	H1299.shPLANE.2		1	1	1	0.361354	0.277875	0.234154
Figure 2e
		A549.shPLANE.1						A549.shPLANE.2						H1299.shPLANE.1						H1299.shPLANE.2
		DOX-			DOX+			DOX-			DOX+			DOX-			DOX+			DOX-			DOX+
		repeat1	repeat2	repeat3	repeat1	repeat2	repeat3	repeat1	repeat2	repeat3	repeat1	repeat2	repeat3	repeat1	repeat2	repeat3	repeat1	repeat2	repeat3	repeat1	repeat2	repeat3	repeat1	repeat2	repeat3
	0h	0.1	0.1	0.1	0.1	0.1	0.1	0.1	0.1	0.1	0.1	0.1	0.1	0.1	0.1	0.1	0.1	0.1	0.1	0.1	0.1	0.1	0.1	0.1	0.1
	24h	0.284	0.259	0.207	0.194	0.169	0.158	0.311	0.311	0.311	0.155	0.175	0.123	0.368	0.45	0.32	0.266	0.34	0.3	0.32	0.57	0.46	0.292	0.317	0.34
	48h	0.574	0.562	0.554	0.181	0.14	0.165	0.537	0.411	0.536	0.392	0.339	0.387	0.581	0.581	0.556	0.5	0.58	0.5	0.57	0.781	0.68	0.423	0.62	0.423
	72h	1.29	1.27	1.58	0.235	0.307	0.2	1.5	1.1	1.3	0.56	0.62	0.75	1.06	1.26	1.2	0.634	0.52	0.55	1.19	1.26	1.19	0.62	0.714	0.714
	96h	2.3	1.98	2.28	0.62	0.73	0.52	2.15	2.3	2	1	1.27	1.32	1.95	2.06	1.87	0.74	0.85	0.74	2.16	2.06	1.97	0.96	0.85	0.78
Figure 2f
			DOX-			DOX+			DOX withdrawal
			repeat1	repeat2	repeat3	repeat1	repeat2	repeat3	repeat1	repeat2	repeat3
	A549.shPLANE.1		1	1	1	0.187431	0.210797	0.203297	0.416862	0.5477	0.591427
	A549.shPLANE.2		1	1	1	0.176192	0.229408	0.230048	0.86568	0.824894	0.718428
	H1299.shPLANE.1		1	1	1	0.245043	0.244139	0.18397	0.653976	0.555787	0.72631
	H1299.shPLANE.2		1	1	1	0.243056	0.18459	0.175181	0.728052	0.779746	0.687783
Figure 2g
			DOX-			DOX+			DOX withdrawal
			repeat1	repeat2	repeat3	repeat1	repeat2	repeat3	repeat1	repeat2	repeat3
	A549.shPLANE.1		30	35	30	15	5	10	25	35	40
	H1299.shPLANE.1		25	20	21	10	15	10	20	25	25
Figure 2i
		A549.shPLANE.1
		DOX-						DOX+						DOX withdrawal
		repeat1	repeat2	repeat3	repeat4	repeat5	repeat6	repeat1	repeat2	repeat3	repeat4	repeat5	repeat6	repeat1	repeat2	repeat3	repeat4	repeat5	repeat6
	6	196	75	125	126	144	100	75	171.5	75	105.875	117	158.438	144	137.312	81.25	144	112.5	171.5
	9	256	135	220.5	220.5	162	136.125	75	171.5	81.25	183.75	183.75	196	188	137.312	90	153	144	186
	12	525	196	550	304	295.312	352	81.25	256	81.25	225	225	225	196	171.5	100.5	190.125	153	190.25
	15	726	361.25	575	405	397.375	760.438	81.25	196	56	225	210.938	225	220	160.5	95	190.125	100	200.25
	18	1230.19	445.5	750	465.75	586.625	1098.5	60.75	183.75	39.8125	183.75	171.5	183.75	280	190.938	100.5	190.125	220.5	202
	21	1470	756.25	907.5	600	675	1568	60.75	126	36.75	171.5	171.5	183.75	300	210.938	154	200.2	230	210.5
	24	1800	816.75	1487.2	600	816.75	2018.1	40	108	33.6875	139.264	137.312	171.5	404	337.312	302	353	340	317
	27	2048	1037.88	1487.2	816.75	958.812	2304	36	97.556	23.4	117	125.023	137.312	520	371.5	310.5	390.125	403	428.25
	30	2246.06	1093.75	1574.32	986.4	1093.97	2745.5	30.324	83.1875	19.6	87.48	108	113.49	640	510.938	420.5	590.125	560.5	508.25
	33	2314.7	1232.81	1814.76	1125	1353.21	3105.03	20.48	60.025	14.375	72.5	89.376	95.8455	904	747.312	572.5	718	869	726

## Sheet: Figure 3
Figure 3a
			NCOR2-202	CNOT6L-001	EIF4A2-002	AC003070.1-202	DAG1-202	DEF8-007	ZNF605-002	TMEM63B-004	KIAA1731-201	CDK7-001
	si-PLANE.1 vs. si-ctrl		11.8843	11.3926	11.2317	11.0441	10.7965	10.7149	10.1581	9.81039	9.72468	9.44991
			NCOR2-202	CALD1-009	TAF6-007	DEF8-007	ILF3-203	DAG1-202	RNF14-202	CDK7-001	EIF4A2-002	AC003070.1-202
	si-PLANE.2 vs. si-ctrl		9.36815	9.21975	8.55154	8.40627	8.39144	8.30717	8.23403	8.22443	8.1547	8.09541
Figure 3b
			si-ctrl		si-PLANE.1
			repeat1	repeat2	repeat1	repeat2
	NCOR2-202		3.69546	3.0281	5.19164	6.11866
	NCOR2-001		0.264061	1.41368	1.59836	0.680256
	NCOR2-005		4.61932	7.4693	7.58778	7.93159
Figure 3c
			DOX-			DOX+
			repeat1	repeat2	repeat3	repeat1	repeat2	repeat3
	A549.shPLANE.1		1	1	1	0.81631	0.771502	0.671223
	A549.shPLANE.2		1	1	1	0.784525	0.803919	0.728774
	H1299.shPLANE.1		1	1	1	0.82631	0.79724	0.73746
	H1299.shPLANE.2		1	1	1	0.92351	0.83628	0.83529
Figure 3d
			DOX-			DOX+				NCOR2					GAPDH
			repeat1	repeat2	repeat3	repeat1	repeat2	repeat3
	A549.shPLANE.1		1	1	1	1.612	1.7565	1.8834
	A549.shPLANE.2		1	1	1	2.0283	2.34653	2.21534
	H1299.shPLANE.1		1	1	1	1.91648	2.02187	1.95733
	H1299.shPLANE.2		1	1	1	1.623	1.8537	1.509
Figure 3f
	32 cycles
	NCOR2					GAPDH
	30 cycles
	NCOR2					GAPDH
Figure 3g
			NCOR2-001/005-like			NCOR2-202/017
			repeat1	repeat2	repeat3	repeat1	repeat2	repeat3
	A549.shPLANE.1		0.652165	0.50158	0.593527	3.24386	3.34928	2.75341
	A549.shPLANE.2		0.549394	0.670827	0.552608	3.5612	3.65343	3.07529
	H1299.shPLANE.1		0.678181	0.505424	0.551204	2.99373	3.21105	2.71313
	H1299.shPLANE.2		0.507402	0.524673	0.694812	2.05345	3.35417	3.12023
Figure 3h
	32 cycles							30 cycles
	NCOR2			GAPDH				NCOR2			GAPDH
Figure 3i
		NCOR2-001/005-like			NCOR2-202/017
		repeat1	repeat2	repeat3	repeat1	repeat2	repeat3
	A549	1.33917	1.25333	1.12253	0.376963	0.165532	0.325348
	H1299	1.11297	1.1078	1.14468	0.113922	0.379939	0.293478
Figure 3j
	A549
	si-ctrl			si-NCOR2			si-PLANE.1			si-PLANE.1+si-NCOR2
	repeat1	repeat2	repeat3	repeat1	repeat2	repeat3	repeat1	repeat2	repeat3	repeat1	repeat2	repeat3
	1.31	1.43	1.35	1.52	1.62	1.82	0.545	0.43	0.531	1.27	1.16	1.18
Figure 3k
	A549
	si-ctrl			si-NCOR2.1			si-PLANE.1			si-PLANE.1+si-NCOR2.1
	repeat1	repeat2	repeat3	repeat1	repeat2	repeat3	repeat1	repeat2	repeat3	repeat1	repeat2	repeat3
	1	1	1	1.10075	1.30194	1.21173	0.356	0.248933	0.343186	0.806318	0.724411	0.82692

## Sheet: Figure 4
Figure 4b
		PLANE Nuc			PLANE Cyt			U6 Nuc			U6 Cyt			β-actin Nuc			β-actin Cyt
		repeat1	repeat2	repeat3	repeat1	repeat2	repeat3	repeat1	repeat2	repeat3	repeat1	repeat2	repeat3	repeat1	repeat2	repeat3	repeat1	repeat2	repeat3
	A549	94.7418	90.4441	93.9336	5.2582	9.5559	6.0664	82.944	79.2559	80.6104	17.056	20.7441	19.3896	19.0978	10.9878	13.2255	80.9022	89.0122	86.7745
	H1299	71.23	62.52	68.89	28.77	37.48	31.11	95.15	97.06	92.41	4.85	2.94	7.59	13.64	11.55	10.95	86.36	88.45	89.05
Figure 4c
	dChIRP							input
Figure 4d
Figure 4e
Figure 4f
Figure 4g
Figure 4h
	32 cycles						30 cycles
	NCOR2			GAPDH			NCOR2			GAPDH
Figure 4i
	A549
	pcDNA3.1			pcDNA3.1-PLANE ∆DFOs
	repeat1	repeat2	repeat3	repeat1	repeat2	repeat3
	1	1	1	1.12384	1.15643	1.17327
	1	1	1	0.851339	1.05813	0.978078
Figure 4j
	32 cycles			30 cycles
Figure 4k
			pcDNA3.1			Dox+pcDNA3.1			Dox+pcDNA3.1-PLANE-R
			repeat1	repeat2	repeat3	repeat1	repeat2	repeat3	repeat1	repeat2	repeat3
	NCOR2-001/005-like		1	1	1	0.51572	0.605386	0.716201	1.15221	1.03753	1.16987
	NCOR2-202/017		1	1	1	2.3382	2.10387	1.85699	0.719936	0.877117	0.93448

## Sheet: Figure 5
Figure 5a
Figure 5b
	hnRNPM				hnRNPK				PLANE
Figure 5c
	PLANE				lncCyt b				hnRNPM
Figure 5d
Figure 5e
	PLANE				hnRNPM
Figure 5f
	PLANE		GFP
Figure 5h

## Sheet: Figure 6
Figure 6a
	hnRNPM				intron 45 (hnRNPM-BSs)
Figure 6b
	hnRNPM					intron 45 (hnRNPM-BSs)
Figure 6c
				pcDNA3.1			Dox+pcDNA3.1			Dox+pcDNA3.1-PLANE-R				hnRNPM
				repeat1	repeat2	repeat3	repeat1	repeat2	repeat3	repeat1	repeat2	repeat3
	Intron 45(hnRNPM-BSs)			0.780041	0.820005	0.750893	0.262639	0.16313	0.122794	0.750893	0.675413	0.680514
Figure 6d
	NCOR2		GAPDH		hnRNPM		GAPDH
Figure 6e
			si-ctrl			si-hnRNPM.1			si-hnRNPM.2
			repeat1	repeat2	repeat3	repeat1	repeat2	repeat3	repeat1	repeat2	repeat3
	NCOR2-001/005-like		1	1	1	0.994738	1.09775	1.02398	0.975092	1.09429	0.986006
	NCOR2-202/017		1	1	1	2.69832	2.12799	2.15151	4.99751	3.41664	4.56749
Figure 6f
	NCOR2		GAPDH		hnRNPM		GAPDH
Figure 6g
			pEGFP-C1			pEGFP-C1-hnRNPM			pEGFP-C1-hnRNPM+Dox
			repeat1	repeat2	repeat3	repeat1	repeat2	repeat3	repeat1	repeat2	repeat3
	NCOR2-001/005-like		1	1	1	1.08872	1.09504	1.12467	0.886386	1.02266	1.07787
	NCOR2-202/017		1	1	1	0.119808	0.136637	0.507882	0.868495	0.85437	1.03756
Figure 6h
				pcDNA3.1-PLANE-R+Dox			pcDNA3.1-PLANE-R-∆331-751+Dox			pcDNA3.1-PLANE-R-∆DFO+Dox				hnRNPM
				repeat1	repeat2	repeat3	repeat1	repeat2	repeat3	repeat1	repeat2	repeat3
	Intron 45(hnRNPM-BSs)			0.756631	0.86856	0.793007	0.152393	0.130912	0.126575	0.0950933	0.0672323	0.109122

## Sheet: Supplementary Figure 1
Supplementary Figure 1a
		BLCA	BRCA	CESC	CHOL	COAD	ESCA	GBM	HNSC	KIRC	KIRP	LIHC	LUAD	LUSC	PAAD	PCPG	PRAD	READ	STAD	THCA	UCEC
	LINC00669	5.14152	2.74798	43.4602	165.388	2.34894	16.8636	3.77e+96	3.29126	12.5125	45.1874	75.2464	35.0547	54.9734	3.8e+108	12.1017	1.866	1.3928	5.06181	13.4282	3.82789
	KCNMB2-AS1	2.5818	7.95741	36.7882	93.7776	10.8331	60.094	2.52834	6.26327	5.61951	6.34269	33.1678	49.1434	291.2	7.31586	2.97619	4.95145	10.6309	33.5145	3.38385	45.1704
	MELTF-AS1	3.15469	1.65821	2.21461	47.0567	3.82348	6.93	2.05976	3.30219	1.76696	1.02815	8.7969	3.03946	8.41917	1.33802	5.69918	1.49795	3.46611	2.9015	1.57959	1.36895
	SNHG12	3.90373	1.66006	5.49666	10.8498	4.56078	3.06283	2.56057	3.10337	5.70843	3.64207	5.37407	3.46674	3.92088	0.74997	1.71538	2.44099	5.3612	3.85146	1.16661	1.88628
	linc01356	11.0181	1.72258	4.75462	4.17506	7.80655	25.9518	1.25871	9.44815	5.00571	4.4425	1.70518	5.82194	7.15363	1.57568	2.24259	1.861	9.90348	6.45776	2.61112	3.93283
	GAS5	2.51405	1.56442	3.46021	13.6089	3.49603	3.66459	1.84616	3.09798	2.74059	2.04801	7.47143	3.787	4.6167	1.08668	1.22589	2.43495	3.36983	3.10884	1.20107	1.44718
	LOC100506271	30.3056	4.67441	1e+200	55.2578	6.4031	1e+200	0.059623	5.16708	7.01662	9.00197	14.0767	5.73815	3.9473	4.69794	1e+200	2.88437	16.619	5.54312	6.15546	36.9518
	CHKB-DT	3.3733	2.41962	5.22096	1.92666	1.83926	4.55213	1.11877	2.33936	1.29909	1.53544	2.52757	2.43311	3.38871	0.84535	2.14251	1.56608	2.52515	1.92479	1.19505	3.55575
	AY769439	11.4695	9.76414	50.9843	15.2926	47.0626	63.0406	8.44566	7.32615	5.77227	7.01185	84.7356	82.2867	169.968	1e+200	1.60794	23.7411	27.0418	44.2619	5.48193	54.2312
	HMMR-AS1	7.1807	7.76558	1e+200	3.43394	2.06628	10.5879	1e+200	4.02159	2.54658	5.02804	12.3298	4.64572	10.9592	3.38532	1e+200	3.28936	1.69843	6.54406	0.856262	6.39173
	GARS-DT	3.52662	2.1501	3.90806	10.4735	1.3171	2.66326	1.71366	1.93351	2.05496	2.07847	4.46746	2.78635	3.28256	0.931581	1.63762	1.67392	1.49787	2.62804	1.19208	2.3043
	RSBN1L-AS1	1.32818	1.46852	1.49496	4.07503	1.39057	1.71556	1.89383	1.26247	1.39349	1.36227	2.64876	1.44549	1.44913	1.99326	2.2786	1.25992	1.45707	2.14317	0.69509	1.56469
	MNX1-AS1	6.36004	6.58212	119.276	1013.48	3.76546	4.437	1e+200	6.58411	7.63979	35.999	313.429	46.3297	32.5463	2.55514	1e+200	4.991	3.97801	4.30317	2.87089	32.932
	PINCR	1e+200	83.0272	1e+200	1e+200	40.4301	1e+200	1e+200	1e+200	4.47799	23.9306	143.099	1e+200	40.2624	1e+200	1e+200	4.48601	2.92615	66.9263	3.14625	9.65156
	LINC00176	4.70451	14.2732	17.8564	15.7533	10.0642	25.0653	3.6e+59	7.35094	1.94112	1.42506	23.9162	10.1444	11.9744	9.7e+169	1e+200	2.29171	27.5952	17.9306	2.25182	6.10561
	CDKN2B-AS1	7.56875	6.25768	432.377	81.9093	83.1906	7.10188	10.2626	8.21499	10.2803	5.80336	14.3761	3.65519	9.30043	0.686282	36.8382	1.73189	1e+200	4.8578	5.24127	3.79794
	C17orf76-AS1	1.3659	1.28905	1.59483	5.49159	2.1215	2.4414	5.68919	1.43266	1.65801	1.46272	1.97072	2.27016	2.30234	1.48721	0.362562	1.89915	2.05448	2.0586	1.82696	1.73691
	TRPM2-AS	8.06899	2.7325	4.08451	6.85477	9.71506	57.7401	1.64199	9.20857	3.96973	6.90411	4.39422	14.4899	32.6954	2.28685	7.62913	5.12703	42.5369	12.3212	1.88129	9.78663
Supplementary Figure 1b
	BLCA-normal	1.29072	0.790457	1.24938	1.20033	0.776808	0.778989	1.98384	1.44746	1.3038	0.911156	0.831177	0.782368	0.80746	0.954902	0.395934	1.63843	1.08368	1.66461	1.01919
	BLCA-cancer	2.18182	2.30595	1.2048	0.400127	1.78424	1.36692	4.47893	3.26094	3.09483	1.2289	3.7924	2.43154	3.35423	0.829492	1.35646	1.44207	1.45844	2.91345	1.00841	1.49019	1.70765	1.38938	1.99675	1.88079	2.15152	1.77615	3.30162	1.90772	1.50772	1.3234	2.20812	1.1904	2.89371	3.57724	1.72627	1.82237	2.9355	1.47108	1.48295	1.8856	1.9406	2.97278	0.553381	3.11574	1.11067	1.71752	1.09308	1.37178
	BRCA-normal	2.00761	1.83861	1.25787	1.3262	1.54854	1.40569	2.03746	1.26056	1.10202	1.21777	1.72215	2.34749	2.30501	1.37454	2.21846	1.62482	2.00078	1.43203	1.74498	1.56205	1.19091	1.3111	1.85759	1.64506	1.78797	1.26654	1.36848	1.89802	2.03297	1.14253	2.09751	2.235	1.35728	1.2753	2.18459	1.37158	1.63029	1.3618	1.76468	1.66545	1.7124	1.2156	2.07362	1.46285	1.59164	2.20569	1.57664	1.76204
	BRCA-cancer	1.73949	1.42046	1.71757	0.86578	1.40319	1.80575	1.30398	2.04264	1.7634	2.55032	1.75718	1.7457	1.88349	0.878788	1.57392	1.11351	1.94741	1.67419	1.51436	1.2493	3.0389	2.16187	1.31663	1.09793	1.24131	1.66762	0.876059	3.16517	0.856679	1.74934	2.48818	1.79539	1.09203	2.18322	1.13665	1.84969	2.14399	2.57266	1.21803	1.99439	1.9981	1.55747	3.21337	1.4812	1.44682	1.20723	0.86867	1.44412
	CESC-normal	2.35396	1.74417	2.21197
	CESC-cancer	1.2342	2.42052	2.46209	2.46446	2.9559	2.02221	3.99688	1.62416	2.60395	2.6573	2.95614	2.83812	1.67578	1.49754	2.00229	3.76768	3.10134	2.52788	4.19782	2.61932	2.59394	3.78692	2.83675	2.87891	2.24864	1.88786	4.40039	1.82076	2.85168	1.80502	3.97738	3.24846	1.24179	3.33372	4.00795	2.24315	1.69364	2.97768	2.7386	2.01833	1.91902	3.08499	2.72036	2.95665	3.1783	3.20616	3.12297	3.80788
	CHOL-normal	0.099788	0	0.059041	0.158073	0.103843	0.092628	0.229836
	CHOL-cancer	2.2186	2.42716	2.8272	0.832488	2.69101	2.00277	2.1174	2.6551	2.41427	2.81818	2.09223	2.19508	2.78457	2.2083	1.85991	2.01332	1.13893	1.83969	2.14722	1.51712	1.70082	2.29852	1.97052	0.759801	2.80319	2.34522	1.79554	2.02636	1.58454	1.35119	2.86369	3.17969
	COAD-normal	0.890179	0.875344	0.572805	0.970982	0.836407	0.528581	0.535133	0.726578	0.340359	0.676292	0.532622	1.47199	0.787709	0.509562	0.961635	0.43234	0.460539	0.583035	0.524435	0.501317	0.914841	0.826521	0.355778	0.570464	0.704012	0.825365	0.439034	1.24432	0.817831	0.695488	1.21161	0.547036	1.0711	1.09535	0.952744	0.767724	1.04391	0.947982	0.634412	1.41062
	COAD-cancer	1.94382	2.64968	1.73134	1.26208	0.81142	0.973009	1.41125	1.94146	1.71563	1.27836	1.49267	2.5452	1.42412	2.17751	1.41146	2.38881	1.25743	1.60723	2.51469	3.74349	1.7058	1.57884	1.8305	1.6647	2.35207	2.62861	2.91877	2.50102	1.9344	2.11853	2.29477	2.72558	2.09421	1.50968	1.06764	1.85299	2.73651	1.38746	2.37634	1.97472	1.22354	1.99236	2.06368	1.45948	2.39687	2.35011	2.26116	1.17989
	ESCA-normal	0.46164	0.791971	0.792825	0.43258	0.631078	1.30139	0.598026	0.586471	0.928593	0.112096
	ESCA-cancer	1.64746	0.066975	1.82469	1.93679	2.69017	1.22315	0.926035	2.34024	1.49673	0.531478	4.39065	4.24038	1.6789	1.57614	0.942893	1.50018	1.07197	3.11143	1.70649	2.29562	1.11009	2.41466	1.01997	5.01835	1.83273	1.44697	3.59279	0.43524	1.8003	1.03987	1.43236	1.33107	1.43323	3.4675	1.97051	1.63545	1.92455	1.90096	1.56917	1.74023	3.97696	0.969837	3.93973	1.6457	2.67708	2.81899	3.27292	3.05114
	GBM-normal	2.33769	2.57406	2.89746	3.05197	2.43208
	GBM-cancer	2.01701	2.4042	1.492	2.49056	2.29148	3.30899	3.30585	3.05647	4.50658	3.46398	2.73351	3.8113	3.50678	3.3484	2.47389	3.23901	1.85844	3.48043	3.52344	4.08235	2.9216	1.58826	3.40593	2.90643	4.0222	3.97553	3.88561	3.93235	2.85345	3.1949	2.94711	3.34068	3.24504	3.33842	3.49911	3.64363	4.04489	2.66434	2.78028	2.54135	2.66873	3.72872	4.14071	4.3106	4.46285	4.56783	4.88558	4.16242
	HNSC-normal	0.68544	1.21485	0.653207	1.34727	0.216176	0.559542	0.577613	0.526424	1.36235	2.73945	0.468973	0.729286	0.542632	0.674037	0.612574	0.530858	1.25831	0.715512	0.342644	0.120238	0.565066	0.501189	0.49435	0.466703	0.519482	0.294577	0.8902	0.188071	0.261358	1.4257	1.80423	0.756982	0.605247	1.08607	0.970933	0.757694	0.345535	1.30745	0.137426	1.53118	0.765453	0.703103	0.49865
	HNSC-cancer	2.862	1.50048	0.998646	0.490034	0.259614	0.871991	0.788591	3.83169	2.80615	0.644438	0.62778	1.83916	0.163698	0.45244	0.6435	3.42755	0.748776	0.618416	1.76316	0.427774	0.130098	0.483534	3.07748	1.72071	1.35053	0.620965	0.804367	1.88278	2.13501	3.02455	3.51287	0.603938	1.94945	1.99997	0.729706	1.21299	1.29524	2.33866	1.2504	1.59695	1.67954	1.58876	1.22341	0.403308	1.53552	0.917938	2.01866	2.73466
	KIRC-normal	1.60127	0.0715061	0.421977	0.480505	0.225293	0.669252	0.187971	1.30063	1.73452	0.406183	1.76842	0.35013	1.00486	1.28404	1.12337	1.06676	1.74565	1.16318	2.2683	1.7598	1.46189	1.51045	1.37726	0.421648	2.06271	0.334618	0.824753	0.328981	2.02103	0.608489	0.762297	1.09868	0.476867	1.59499	1.0264	1.07334	0.925413	0.452809	0.574542	1.07934	0.420514	0.914493	0.498702	0.407269	0.457249	0.831977	0.350194	0.817908
	KIRC-cancer	1.3213	1.58298	2.86369	0.570393	2.3028	3.2346	0.444902	1.72208	0.770105	0.676769	1.56475	1.18193	0.369015	1.09289	0.528681	1.36553	1.56418	0.929715	0.890144	0.341386	0.097612	1.26861	0.96597	0.867833	0.519	0.975818	1.05671	0.359105	1.13642	0.807591	0.629986	0.987271	0.936727	0.533377	0.484209	1.36531	0.418748	1.08966	0.561741	0.542969	0.2991	1.09437	0.922703	1.0407	1.48093	2.18825	1.01887	1.15685
	LIHC-normal	0.133544	0.399944	0.167328	0.11304	0.050641	0.271896	0.287793	0.065228	0	0.427583	0	0.145884	0.170268	0.094141	0	0.202664	0.191359	0.148149	0.286905	0.042234	0.113924	0.034573	0.040144	0.195773	0.039156	0.220863	0.317772	0.046719	0.13307	0.182152	0.339925	0	0.30166	0.120303	0.306435	0.276368	0.134628	0	0.414858	0	0.062238	0.042424
	LIHC-cancer	0.405749	0.332708	0.270036	0.457183	0.520211	0.04319	2.53494	0.727399	1.4831	0.738275	0.709816	0.240571	0.286217	1.00175	0.90408	0.757812	0.090155	0.362694	0.803015	0.179296	0.448395	0.754226	0	0.102373	0.131194	0.161071	1.70334	0.506722	0.436934	0.35819	1.01035	0.214401	0.348915	0.466315	0.989666	0.216542	0.110174	2.15131	0.516648	0.12	1.0806	1.00123	0.471958	1.30056	0.716656	0.780142	1.66073	3.70561
	LUAD-normal	0.634135	0.878346	0.78953	0.568288	1.02383	0.438745	0.878823	0.676462	0.677287	0.504386	0.811811	1.34747	0.641099	0.831373	0.789352	0.712482	0.715741	1.14073	0.663594	0.554852	0.451466	0.582193	0.495795	0.746604	0.464031	0.81314	0.599017	0.739457	0.422443	0.784359	0.12543	0.640573	1.11034	0.485583	1.0383	0.926259	0.90171	0.81506	0.731408	0.939086	0.905423	0.934898	1.23931	0.48746	1.22307	1.25078	1.26926	0.213255
	LUAD-cancer	4.01154	0.919117	2.6704	1.75133	2.94702	1.23485	0.743576	1.52657	1.0255	0.437053	1.41304	1.2877	1.02843	1.18118	1.29858	1.49244	1.40864	2.09846	0	1.01819	0.995006	0.490323	1.30735	2.33709	2.77973	0.657025	1.27016	0.969118	1.44175	2.78438	3.07795	1.6634	2.61314	2.16002	2.30327	0.718643	1.32965	0.826865	0.566007	1.10594	3.14712	3.16126	1.01127	1.36994	1.9405	1.48061	0.990148	0.616407
	LUSC-normal	0.367117	0.538022	0.493158	0.689733	0.534343	1.04685	0.555696	0.431912	0.526852	0.539819	0.979466	0.609221	1.00629	1.03832	0.870983	0.424298	1.35061	0.764681	0.369223	0.765986	0.293813	0.732067	0.808169	0.6844	0.968369	1.19369	1.06545	1.1054	1.2806	0.867611	0.48822	0.761699	0.605429	1.42928	0.885852	1.2571	1.28512	1.14944	0.751437	0.959854	1.11263	0.339196	0.570768	0.465096	1.03302	1.19668	1.03992	0.627642
	LUSC-cancer	3.81291	3.75477	3.26433	0.467945	1.53433	2.92639	3.88473	0.949437	1.41775	0.588055	1.38215	3.28947	3.2613	1.0901	3.18446	1.76946	2.75686	0.777622	0.813059	3.93848	3.85767	3.2382	3.32485	1.43804	0.833993	2.27959	2.36095	0.704883	3.78748	1.92918	2.70688	3.56317	4.16437	4.50491	2.3086	2.69176	3.28385	2.29426	1.08668	1.47042	2.10161	1.18846	1.6731	2.99997	2.2601	3.34765	3.78599	2.25922
	PAAD-normal	1.59268	1.77128	1.71435
	PAAD-cancer	1.87373	1.56996	1.53964	2.01234	1.70241	2.13144	1.98849	1.33267	1.4245	2.79917	2.18806	0.810323	1.11709	1.04627	1.3647	1.78708	2.40691	2.0916	2.88376	2.1195	2.1297	3.71563	1.77611	1.91374	1.55936	1.5084	1.91691	1.88809	1.16125	2.30034	1.57622	1.5771	1.81083	1.11675	2.09391	0.914833	0.698663	1.77129	2.08683	3.67555	2.5665	2.63423	2.14529	1.42446	1.47032	2.27138	2.53582	1.83745
	PCPG-normal	0.675859	0.483953	0.574514
	PCPG-cancer	1.4763	2.33468	0.365732	1.83329	1.47056	1.45151	0.375789	2.06291	0.600128	1.21968	2.20563	1.97604	0.766282	0.625347	1.37626	1.08622	2.27468	1.37046	1.02112	1.35798	1.26008	1.71653	2.01687	0.502847	1.41659	0.967722	0.491383	1.44275	2.47567	2.02137	1.6387	1.74018	2.32516	2.83488	1.52219	0.587273	2.66498	0.99768	0.631113	1.02518	1.01875	3.64654	1.9367	2.52028	1.96488	1.74486	2.20111	2.72762
	PRAD-normal	2.93391	1.56688	2.39623	2.0854	1.67733	1.39745	1.49511	1.97259	2.19928	1.75803	2.32351	2.12349	2.28657	1.99451	2.21626	2.04422	1.57461	1.31849	1.22378	2.21912	1.4624	1.69186	1.91263	1.79375	1.81127	1.39632	2.15483	1.18945	1.93582	2.46131	2.07047	2.21755	1.37088	2.39637	1.55738	1.60709	1.94901	1.63644	1.96147	1.69568	1.75704	1.86501	1.41612	1.15436	1.85586	1.91326	1.105	1.61441
	PRAD-cancer	1.74755	2.3793	1.96544	1.66724	1.86946	2.45053	1.38515	2.752	2.2751	2.5447	1.77285	2.13126	2.88658	2.76075	2.34548	1.93558	1.49171	3.65609	3.29124	3.25122	1.67588	2.37262	1.93597	2.23078	2.22853	2.67401	2.87582	2.60548	1.76686	2.5938	2.24898	2.68016	2.51534	1.38582	3.7423	2.82419	2.70814	2.62625	2.45228	2.73773	2.57911	2.8597	2.64279	3.14885	2.26642	3.39395	3.13414	2.33109
	READ-normal	0.686402	0.723422	1.31217	1.09076	0.358993	0.758587	0.89176	0.856033	1.22233	0.888783
	READ-cancer	1.63195	1.40597	1.28529	2.00312	1.40469	1.5152	1.93831	2.42756	2.47507	2.75934	1.86835	2.5906	2.4766	1.86207	1.25907	1.98173	2.84299	2.80671	2.00477	1.89553	1.91855	3.31501	1.23465	0.663424	1.7386	1.17847	0.753435	1.85194	1.66687	0.799191	1.89726	1.67004	1.20419	2.96532	2.98424	2.12898	1.76293	1.58261	3.07228	1.43009	1.59005	2.50929	3.15903	1.91138	1.60146	2.77433	2.27876	2.30626
	STAD-normal	1.17653	0.427759	0.452682	0.304068	0.787324	0.06565	0.902611	0.981408	1.53054	0.571379	0.963632	0.556404	1.00315	0.377058	0.447875	0.38226	0.37174	0.467843	0.138465	1.43746	1.57683	0.446534	1.13681	1.27125	0.8478	1.23164	1.40365	1.1141	1.26755	0.708224	0.467842	0.303773	0.747322	0.693262	0.778035
	STAD-cancer	1.70839	0.901003	1.26658	2.33898	1.05926	3.18008	0.651534	3.41024	0.899538	1.00096	2.2389	1.33786	1.02448	1.39293	1.60662	1.40965	1.47753	1.62875	1.32433	2.01548	1.14701	2.47191	2.20851	0.680888	2.29948	1.77107	0.628196	0.272879	0.95037	2.02901	1.77112	0.903822	3.33351	1.12476	2.20851	2.20622	0.836945	2.07398	1.84251	1.26557	1.89295	0.981859	0.302588	2.13602	2.88455	1.19501	0.771162	2.45814
	THCA-normal	1.69226	1.23237	1.48689	1.67429	1.56625	1.40391	1.56739	1.39162	2.13558	2.06045	1.92461	1.67332	1.37867	1.87578	1.54111	1.99673	1.49992	1.78272	2.22686	1.72739	1.46021	1.34213	1.75363	1.44116	1.97688	1.65514	1.90962	2.48696	1.86396	1.48866	2.09236	1.73636	1.89752	1.89532	1.4617	1.77002	2.30841	2.3544	2.00979	1.31819	2.21435	1.78329	1.68161	1.77545	1.53265	0.956863	2.19966	2.14023
	THCA-cancer	1.8265	1.17551	1.88943	2.14865	2.75872	2.3982	2.24858	1.54445	1.87068	1.2376	1.11068	1.62376	1.66049	2.30389	3.06126	2.02024	1.77761	2.08279	1.0678	1.78006	2.50071	1.51974	1.17639	2.48774	2.52314	2.54327	2.67376	4.16954	2.58509	1.5311	2.59155	2.5097	1.96162	2.32349	2.14988	2.14928	2.28644	2.26429	1.71953	1.36643	2.92035	2.69976	2.48192	1.72446	1.70635	2.07606	2.22972	2.65869
	UCEC-normal	2.48786	1.94999	1.94074	2.63273	1.38718	1.15564	1.4366	2.888	2.46811	2.60479	2.18801	3.18554	1.13739	2.46263	1.72389	1.62983	3.02238	1.61714	1.76931	2.01635	2.02821	2.11917	3.92271	1.18584	1.94016	3.55721	1.70745	2.40253	3.20973	2.41668	2.08055	2.5142	2.74289	3.00248	2.2024
	UCEC-cancer	3.04104	1.82151	2.7103	2.42891	1.82987	1.84728	2.96857	2.83135	2.24859	1.79083	1.70388	2.43074	2.30162	2.11566	3.06665	2.58547	3.13363	2.80422	3.09249	1.66393	2.27253	3.05123	1.87994	2.67367	1.49704	1.66396	3.62468	4.0527	1.78873	2.29494	2.57773	2.5503	4.87786	3.69623	2.49116	3.20083	3.30016	1.83828	2.10751	1.66072	1.48376	2.43829	2.31748	2.53804	1.90261	2.54314	1.94839	1.81125
Supplementary Figure 1d
	MELTF-AS1	GAS5	C20orf204	GARS-DT	APTR	HMMR-AS1	MNX1-AS1	MIR924HG	LOC100506271	TRPM2-AS	SNHG29	PINCR	CHKB-DT	CDKN2B-AS1	SNHG12	linc01356	KCNMB2-AS1
	5.09711	2.57272	2.30044	0.823893	0.823469	0.733025	0.694727	0.411664	0.347505	0.334645	0.321785	0.270203	0.244483	0.244342	0.154321	0.01286	0
Supplementary Figure 1f
	MELTF-AS1-201		MELTF-AS1-202 (PLANE)						MELTF-AS1-203			MELTF-AS1-204			MELTF-AS1-205
[truncated: 1,032 more columns]

## Sheet: Supplementary Figure 2
Supplementary Figure 2a
	Normal (n=9)		2.0068	1.16373	1.08445	1.73603	1.41407	1.40149	1.65206	2.82607	1
	ESCC (n=25)		4.86698	3.45091	0.499185	2.49259	2.79908	2.61124	0.851937	2.14329	6.62312	2.63684	14.4466	3.37188	9.35972	6.98853	2.98354	3.25901	3.05429	3.90454	3.24754	0.993434	3.07354	2.49822	1.65126	10.3672	0.578367
	Normal (n=9)		2.07549	1	1.04083	2.66926	1.40768	1.1294	1.50422	2.95922	0.889955
	BRCA (n=25)		5.26819	4.45474	2.92228	2.81616	2.85027	3.3628	4.56173	3.58231	4.64354	1.89174	7.96162	1.48668	5.68535	5.73045	3.80931	2.47642	2.66885	2.57115	2.81616	2.85027	3.3628	4.56173	3.58231	4.64354	1.89174
Supplementary Figure 2b
LUSC	normal	0.512209	0.84513	0.627642	0.6844	0.808168	0.732067	0.293813	0.765986	0.369223	0.764682	1.35061	0.424299	0.870983	1.03832	1.00629	0.367116	0.538022	0.493158	0.689733	0.534343	1.04685	0.555696	0.431912	0.526852	0.539819	0.979466	0.609221	0.968369	1.19369	0.874421	1.06545	1.1054	1.2806	0.867611	0.48822	0.761699	0.605429	1.42928	0.885852	1.2571	1.28512	1.14944	0.751437	0.959854	1.11263	0.339196	0.570768	0.465096
	stageI	2.61582	2.46438	4.24371	3.75627	1.80875	1.49949	3.37043	4.03599	2.32382	1.60077	3.19196	2.42609	3.05974	4.40728	2.16464	3.17041	1.77502	3.92347	1.88365	3.52592	2.04676	3.83074	2.74788	1.48431	2.82072	2.3298	3.49162	3.44543	2.49433	3.1574	3.17462	2.94854	2.70933	1.71592	3.21268	4.68863	3.55449	2.40733	2.16632	2.37123	2.36095	2.27959	0.833993	1.43804	3.32485	3.2382	3.85767	3.93848
	stageII	3.83567	2.97379	4.03264	1.15946	4.50198	3.12991	4.1194	0.855133	3.56631	2.00359	3.64763	2.6558	3.26964	2.30293	3.06054	3.60386	3.07164	1.66307	3.9683	4.10139	2.86711	3.65266	1.55858	1.14561	2.30164	5.21127	2.24215	1.1033	1.72167	1.88864	1.34735	2.56193	1.7931	1.17101	3.88318	2.0688	4.50396	0.769121	1.26063	1.16858	1.40676	3.44457	3.86674	0.671754	2.52952	1.99158	3.19215	3.06332
	stageIII	3.42052	4.03323	3.23388	2.875	1.41913	2.12279	1.1813	2.84031	2.42505	4.00171	3.71899	2.57507	2.93115	2.71667	1.8545	1.85908	1.64091	1.553	1.35226	0.932296	2.55234	1.39069	0.829653	2.59265	1.96598	0.822885	1.86197	2.10171	2.64333	2.24512	1.25399	2.90032	1.49082	4.47691	3.4095	1.45262	2.17313	2.41666	3.51537	2.5757	1.82582	2.86933	4.18841	3.07792	4.12137	4.04379	3.51448	2.77625
	stageIV	2.70853	2.25367	1.90903	2.03146	1.68099	2.24116	2.2712
LUAD	normal	1.01723	0.773785	0.732144	1.41839	0.309726	0.917298	0.834964	0.592311	1.22998	0.499211	0.81817	0.746604	0.495795	0.582193	0.451466	0.554852	0.663594	1.14073	0.715741	0.712482	0.789352	0.831373	0.641099	0.634135	0.878346	0.78953	0.568288	1.02383	0.438745	0.878823	0.676462	0.677287	0.504386	0.811811	1.34747	0.464031	0.81314	0.599017	0.739457	0.422443	0.784359	0.12543	0.640573	1.11034	0.485583	1.0383	0.926259	0.90171
	stageI	2.09973	1.87437	2.54183	2.15226	3.10083	1.16501	1.54066	3.389	2.33845	1.4956	1.81719	1.49413	1.31116	0.545566	2.45277	2.69789	2.06303	1.51791	1.62839	1.67434	1.19382	1.02923	0.743271	1.74389	1.85063	0.903009	1.49137	0.786931	1.15967	1.20919	1.34667	2.78061	2.25524	1.39144	1.97135	2.77254	1.35365	1.22395	2.06664	0.815944	1.15304	1.09297	0.616407	0.990148	1.48061	1.9405	1.36994	1.01127
	stageII	1.03649	1.62375	1.9748	0.577115	0.796637	1.52827	1.14087	1.13601	0.739338	0.617568	1.88634	0.996833	0.974535	1.62438	0.735712	0.572731	0.829304	1.35314	1.59152	1.98	0.5536	2.38705	1.01304	1.25566	2.33278	1.07162	2.11052	1.53574	0.693564	1.31433	1.07183	0.894789	0.92593	2.47675	1.43786	1.52863	0.890324	1.56468	2.59174	3.21542	1.21258	2.49026	3.33036	1.47238	1.59246	1.4849	1.81188	1.48679
	stageIII	1.62617	1.52141	1.92836	1.73266	2.00829	1.5843	1.68212	1.55036	0.938248	2.36941	1.68136	0.467527	1.85488	1.42372	1.06825	1.44901	2.09525	1.33883	1.36591	0.628225	2.51708	1.792	1.33685	1.71271	0.814537	1.49921	0.419009	0.848331	0.547926	0.948613	1.26091	2.94316	0.843732	0.830749	2.41228	1.18209	1.9967	1.51798	1.22651	0.922879	0.680731	0.922476	2.73103	1.05892	1.72289	3.53117	0.778795	1.19837
	stageIV	1.83659	1.31944	1.49816	3.01989	1.96576	1.57527	1.17076	2.61221	1.32009	2.10994	1.27367	1.64139	1.24553	1.00689	1.73713	0.274412	0.921789	2.09188	1.70124	0.80413	0.897849	0.689074	0.716902	0.923439	3.45856	1.34692	1.09674
COAD	normal	0.947982	1.04391	1.41062	0.767724	0.952744	1.09535	1.0711	0.547036	1.21161	0.695488	0.817831	1.24432	0.439034	0.825365	0.704012	0.570464	0.532622	0.634412	0.676292	0.340359	0.726578	0.535133	0.528581	0.836407	0.970982	0.572805	0.875344	0.890179	1.47199	0.787709	0.509562	0.961635	0.43234	0.460539	0.583035	0.524435	0.501317	0.914841	0.826521
	stageI	1.70298	1.87153	1.50157	1.08806	1.37089	2.08484	0.96159	1.64194	1.96385	1.27434	2.91501	1.69815	1.61003	2.62881	1.06483	1.50673	0.844425	1.48022	0.99816	0.919531	1.73257	0.966867	1.60687	0.644008	0.651817	1.37096	1.6647	1.8305	1.57884	1.7058	3.74349	2.51469	1.60723	1.25743	2.38881	1.41146	2.17751	1.42412	1.94382	2.64968	1.73134	1.26208	0.81142	0.973009	1.41125	1.94146	1.71563	1.27836
	stageII	1.08681	1.21596	1.14502	1.71185	1.65213	0.688429	2.47923	2.26777	1.63422	2.69034	1.42121	1.04434	0.999033	1.22056	1.75617	1.3999	2.00556	1.5582	1.18601	2.11433	1.46113	1.47465	0.566651	2.05137	0.624662	2.19211	2.04158	2.36872	1.46701	1.75808	2.09298	1.49799	1.26766	1.67399	1.49505	1.80058	1.76027	2.0648	1.01953	0.549638	2.36162	1.62089	2.00134	2.82418	2.26959	1.66869	1.02568	1.3301
	stageIII	2.35599	1.92436	1.32471	0.857969	0.720412	1.53437	1.00008	1.53363	2.29318	2.38604	2.48788	1.59191	1.2226	1.46951	1.66115	2.12319	0.8475	1.48432	2.10758	2.47281	1.28465	1.44777	2.34468	2.0858	3.82804	2.12263	1.56184	2.04034	1.81244	1.60688	2.43459	2.27401	2.7775	3.11093	2.27107	2.11187	1.38385	1.29277	1.41356	1.81607	1.15352	1.35407	1.85786	1.73995	1.12997	0.263026	2.7586	1.18694
	stageIV	2.58263	2.58839	1.58517	3.40625	0.851961	1.30573	1.60237	1.33171	1.90375	1.53556	0.769268	2.23904	0.841048	1.19082	1.62872	2.24444	1.93802	2.32815	3.07293	2.10045	1.37476	1.96444	2.09755	1.64609	2.27111	2.1637	1.56704	1.51161	2.60189	2.26726	1.25762	1.34584	0.589629	1.11351	2.0338	2.49692	1.78471	1.72152	1.91917	1.76971	3.27405	2.5212	2.1141	1.6615	2.38344	2.62684	2.66018	2.55813
Supplementary Figure 2c
	normal	0	0.56	1.24	3.27	1.86	4.22	3.7	2.72	3.3	3.97	4.02	2.56
	Colon adenoma	17.01	13.91	16.33	13.12	13.14	11.37	19.41	18.05	16.92	15.2	10.51	9.89
	CRC	24.03	15.45	16.36	11.37	12.97	12.18	10.33	14.89	18.65	16.57	12.44	11.65
Supplementary Figure 2e
	CCC-HSF-1			A549			H1299			NCI-H1975			NCI-H226			MCF-7			HCT116			Eca109
	repeat1	repeat2	repeat3	repeat1	repeat2	repeat3	repeat1	repeat2	repeat3	repeat1	repeat2	repeat3	repeat1	repeat2	repeat3	repeat1	repeat2	repeat3	repeat1	repeat2	repeat3	repeat1	repeat2	repeat3
	1	1	1	9.96901	8.87862	7.56285	8.66083	7.39721	7.12741	9.68341	8.86364	7.9016	17.5755	15.8426	12.6251	5.91085	8.8182	7.51538	9.08386	7.64459	8.39681	9.58361	12.549	10.1136
[truncated: 191 more columns]

## Sheet: Supplementary Figure 3
Supplementary Figure 3b
	Relative FL/RL
	pGL3-PLANE-promoter						pGL3-PLANE-promoter-∆E2F1-BR
	pSin-3×Flag			pSin-3×Flag-E2F1			pSin-3×Flag			pSin-3×Flag-E2F1
	repeat1	repeat2	repeat3	repeat1	repeat2	repeat3	repeat1	repeat2	repeat3	repeat1	repeat2	repeat3
	1	1	1	3.66282	3.80603	3.58761	0.280101	0.228405	0.264778	0.508249	0.405327	0.333028
Supplementary Figure 3c
		Relative FL/RL
		pGL3-PLANE-promoter									pGL3-PLANE-promoter-∆E2F1-BR
		si-ctrl			si-E2F1.1			si-E2F1.2			si-ctrl			si-E2F1.1			si-E2F1.2
		repeat1	repeat2	repeat3	repeat1	repeat2	repeat3	repeat1	repeat2	repeat3	repeat1	repeat2	repeat3	repeat1	repeat2	repeat3	repeat1	repeat2	repeat3
	A549	1	1	1	0.705596	0.518735	0.609246	0.592457	0.525061	0.647202	0.542402	0.681139	0.430162	0.560358	0.49652	0.546088	0.408502	0.56684	0.735141
	H1299	1	1	1	0.306698	0.244054	0.287107	0.390064	0.385036	0.339533	0.383429	0.228734	0.467194	0.219282	0.274504	0.170815	0.276732	0.343894	0.313245
Supplementary Figure 3d
	A549						H1299
	pSin-3×Flag			pSin-3×Flag-E2F1			pSin-3×Flag			pSin-3×Flag-E2F1
	repeat1	repeat2	repeat3	repeat1	repeat2	repeat3	repeat1	repeat2	repeat3	repeat1	repeat2	repeat3
	1	1	1	1.52534	1.49212	1.29993	1	1	1	1.28631	1.29429	1.39979
	Flag-E2F1			GAPDH
Supplementary Figure 3e
	LUSC	E2F1	3.32222	3.63953	4.63243	4.43831	2.8665	2.39955	4.02398	3.42703	3.46299	2.49621	4.80676	3.92702	3.73025	4.83308	4.56112	3.41982	3.51775	4.54101	3.51238	3.93489	4.29953	4.83966	3.62675	3.88636	4.4934	3.85293	4.05198	4.73854	3.07639	3.55048	4.42631	2.45525	4.46952	3.7428	6.06396	5.19417	4.01342	2.72558	3.80618	4.22355	4.62635	3.96835	1.60665	4.69066	5.16308	4.46523	4.32301
		PLANE	2.61582	2.46438	4.24371	3.75627	1.80875	1.49949	3.37043	4.03599	2.32382	1.60077	3.19196	2.42609	3.05974	4.40728	2.16464	3.17041	1.77502	3.92347	1.88365	3.52592	2.04676	3.83074	2.74788	1.48431	2.82072	2.3298	3.49162	3.44543	2.49433	3.1574	3.17462	2.94854	2.70933	1.71592	3.21268	4.68863	3.55449	2.40733	2.16632	2.37123	2.36095	2.27959	0.833993	1.43804	3.32485	3.2382	3.85767
	LUAD	E2F1	2.1616	3.40393	3.78083	3.64386	4.18475	3.26477	2.4099	4.9829	4.19787	4.79985	3.53285	3.19898	2.65379	3.02746	4.78156	4.76435	2.97604	3.65123	2.82621	3.40689	2.98648	3.47123	2.75051	2.77116	2.85831	4.35676	2.26894	2.11055	4.32961	3.18415	3.80769	5.51414	3.83582	4.21768	4.10483	5.61649	2.555	1.96159	4.80134	2.51936	3.53805	2.33495	2.8145	4.99735	4.46597	5.35241	2.64745
		PLANE	2.09973	1.87437	2.54183	2.15226	3.10083	1.16501	1.54066	3.389	2.33845	1.4956	1.81719	1.49413	1.31116	0.545566	2.45277	2.69789	2.06303	1.51791	1.62839	1.67434	1.19382	1.02923	0.743271	1.74389	1.85063	0.903009	1.49137	0.786931	1.15967	1.20919	1.34667	2.78061	2.25524	1.39144	1.97135	2.77254	1.35365	1.22395	2.06664	0.815944	1.15304	1.09297	0.616407	0.990148	1.48061	1.9405	1.36994
	BLCA	E2F1	3.00523	5.87188	1.44412	3.64245	3.44363	4.03268	7.69707	3.94409	6.09517	3.76611	4.87438	3.6616	4.01594	3.17979	3.61556	2.99	6.2662	3.64653	3.15377	3.68845	4.56142	4.45229	6.23575	3.40882	4.986	1.74469	6.40467	3.23882	3.57678	4.29358	4.30782	2.53252	6.52059	4.76587	1.73652	2.99597	5.52273	3.20425	3.86743	3.70894	4.11709	5.03528	3.8466	4.31748	2.91646	4.44964	1.87913
		PLANE	2.18182	2.30595	1.2048	0.400127	1.78424	1.36692	4.47893	3.26094	3.09483	1.2289	3.7924	2.43154	3.35423	0.829492	1.35646	1.44207	1.45844	2.91345	1.00841	1.49019	1.70765	1.38938	1.99675	1.88079	2.15152	1.77615	3.30162	1.90772	1.50772	1.3234	2.20812	1.1904	2.89371	3.57724	1.72627	1.82237	2.9355	1.47108	1.48295	1.8856	1.9406	2.97278	0.553381	3.11574	1.11067	1.71752	1.09308
	HNSC	E2F1	3.58046	4.0507	3.08806	2.38791	2.10782	4.13682	3.46032	4.16109	2.72544	2.81716	2.83434	5.19936	2.37496	3.10217	2.33148	2.55012	3.69771	2.32133	3.47703	2.21026	3.3686	3.05293	4.04752	4.78379	3.25981	2.99716	3.11172	3.57757	2.94589	8.56527	5.82774	3.45422	4.18373	1.73819	3.38429	3.92311	3.57867	3.54627	3.36937	4.58756	4.90033	4.0903	4.31453	3.20406	4.86465	2.11829	4.35761
		PLANE	2.862	1.50048	0.998646	0.490034	0.259614	0.871991	0.788591	3.83169	2.80615	0.644438	0.62778	1.83916	0.163698	0.45244	0.6435	3.42755	0.748776	0.618416	1.76316	0.427774	0.130098	0.483534	3.07748	1.72071	1.35053	0.620965	0.804367	1.88278	2.13501	3.02455	3.51287	0.603938	1.94945	1.99997	0.729706	1.21299	1.29524	2.33866	1.2504	1.59695	1.67954	1.58876	1.22341	0.403308	1.53552	0.917938	2.01866
Supplementary Figure 3f
	ESCC	E2F1	6.75897	2.7596	2.87091	10.3514	2.15484	2.8197	2.9001	6.42468	9.69244	11.7034	10.3766	11.6256	3.40629	9.87169	1	26.7512	15.6903	5.46961	6.3443	2.8612	13.659	19.0256	1.47523	9.61725	1.63738
		PLANE	9.74985	6.91309	1	4.99331	5.60729	5.231	1.70666	4.29357	13.2679	5.28229	28.9403	6.75476	18.75	13.9999	5.97682	6.52866	6.11854	7.82182	6.50567	1.99011	6.1571	5.00459	3.30791	20.7683	1.15862
	LUAD	E2F1	1	6.12329	9.41096	15.4247	5.41096	2.78082	11.6712	11.5753	5.63014	6.06849	6.08219	3	1.65753	4.32877	8.16438	5.0137	7.71233	5.86301	5.87671	14.8904	1.21918	9.27397	7.08219	2.10959
		PLANE	7.05405	7.2973	9.64865	12.0811	8.16216	6.32432	17.8649	9.48649	8.16216	13.8649	6.18919	4.2973	6.13514	10.8108	9.94595	6.67568	13.3784	10.2432	4.45946	11.4595	11.1892	11.1622	3.59459	1
[truncated: 435 more columns]

## Sheet: Supplementary Figure 4
Supplementary Figure 4c
		A549
		si-ctrl			si-PLANE.1			si-PLANE.2
		repeat1	repeat2	repeat3	repeat1	repeat2	repeat3	repeat1	repeat2	repeat3
	PLANE	1	1	1	0.226209	0.168925	0.19127	0.46604	0.30411	0.510311
	MELTF	1	1	1	0.95296	1.04629	0.841032	0.933657	0.92246	1.08776
Supplementary Figure 4d
		A549
		si-ctrl			si-PLANE.1			si-PLANE.2
		repeat1	repeat2	repeat3	repeat1	repeat2	repeat3	repeat1	repeat2	repeat3
	MELTF	1	1	1	0.092771	0.071154	0.081192	0.076057	0.075586	0.07846
	PLANE	1	1	1	1.15061	1.02089	1.00435	1.0881	1.10808	0.97978

[truncated: 7 more sheets: Supplementary Figure 5, Supplementary Figure 7, Supplementary Figure 8, Supplementary Figure 9, Supplementary Figure 10, Supplementary Figure 11, Supplementary Figure 12]
